# Supplementary material for: (Carbonato-κ2 O,O′)bis­(1,10-phenan­throline-κ2 N,N′)cobalt(III) nitrate monohydrate
Source: Acta Crystallogr Sect E Struct Rep Online. 2009 Dec 12;66(Pt 1):m46–7. doi: 10.1107/S1600536809052763 (PMC2980272; doi:10.1107/S1600536809052763)
Supplement: Supplementary file 2 [file e-66-00m46-Isup2.hkl]

# 
# h,k,l, Fc-squared, Fo-squared, sigma(Fo-squared) and status flag 
# 
data_I
_shelx_title ' TEST STRUCTURE D:\DATA\OMER1_DENE\OMER1' 
_shelx_refln_list_code          4 
_shelx_F_calc_maximum      193.78 
_exptl_crystal_F_000      1144.00 
_reflns_d_resolution_high  0.7486 
 
loop_ 
 _symmetry_equiv_pos_as_xyz 
 'x, y, z' 
 '-x+1/2, y+1/2, -z+1/2' 
 '-x, -y, -z' 
 'x-1/2, -y-1/2, z-1/2' 
 
_cell_length_a    13.6986 
_cell_length_b    10.8583 
_cell_length_c    16.1494 
_cell_angle_alpha  90.000 
_cell_angle_beta  106.386 
_cell_angle_gamma  90.000 
 
_shelx_F_squared_multiplier     1.000 
 
loop_ 
 _refln_index_h 
 _refln_index_k 
 _refln_index_l 
 _refln_F_squared_calc 
 _refln_F_squared_meas 
 _refln_F_squared_sigma 
 _refln_observed_status 
   2   0   0    14292.09    14706.17     81.76 o 
   4   0   0      602.42      559.36     17.33 o 
   6   0   0     1538.99     1397.01     19.76 o 
   8   0   0     7755.60     7700.41     70.60 o 
  10   0   0      878.04      864.86     39.84 o 
  12   0   0     1714.14     1742.26     19.63 o 
  14   0   0        2.39        2.19     13.11 o 
  16   0   0      174.74      168.92     20.39 o 
   1   1   0      925.90      974.08     18.80 o 
   2   1   0       34.31       79.75      9.74 o 
   3   1   0    28373.08    27491.52    461.45 o 
   4   1   0     3091.56     2873.28     20.40 o 
   5   1   0      698.65      746.66     15.93 o 
   6   1   0       61.10       46.70      9.11 o 
   7   1   0        2.34        7.41      8.81 o 
   8   1   0      354.46      275.19     12.13 o 
   9   1   0      279.86      308.91      9.82 o 
  10   1   0        0.41        6.23      8.61 o 
  11   1   0        0.03        4.64      7.79 o 
  12   1   0      269.26      309.10      9.15 o 
  13   1   0       45.07       60.71      8.34 o 
  14   1   0       48.44       44.16      8.44 o 
  15   1   0       21.02       21.72      8.85 o 
  16   1   0       29.21       19.38     10.34 o 
  17   1   0        4.63        3.17     10.42 o 
   0   2   0    27945.63    27681.73     88.58 o 
   1   2   0     4954.12     4818.55    103.62 o 
   3   2   0     1441.47     1456.68     18.58 o 
   4   2   0    17152.73    16550.97     81.34 o 
   5   2   0     1002.01      871.90     12.01 o 
   6   2   0     9389.81     9681.63    102.40 o 
   7   2   0     3323.72     3335.27     48.22 o 
   8   2   0     1790.06     1747.51     60.82 o 
   9   2   0      138.48      126.15      9.22 o 
  10   2   0      404.80      420.59      9.61 o 
  11   2   0      613.11      610.68     14.35 o 
  12   2   0      239.26      254.77      8.53 o 
  13   2   0       28.91       30.96      8.70 o 
  14   2   0      274.21      270.30     10.39 o 
  15   2   0        5.56        2.70      8.83 o 
  16   2   0      136.12      135.73     11.58 o 
  17   2   0        0.69       -3.40     11.59 o 
   1   3   0       16.20       23.48     10.08 o 
   2   3   0      589.28      660.47     12.51 o 
   3   3   0     1312.96     1543.39     30.41 o 
   4   3   0     1045.39      992.05     21.90 o 
   5   3   0     8897.13     9287.31    142.92 o 
   6   3   0       43.42       69.24      8.12 o 
   7   3   0     1522.86     1462.91     43.14 o 
   8   3   0     1064.30     1032.35     23.21 o 
   9   3   0       42.76       49.90      9.49 o 
  10   3   0       56.17       51.85      8.19 o 
  11   3   0       55.68       46.45      9.07 o 
  12   3   0        2.71        5.06      8.55 o 
  13   3   0        0.73        4.33     10.08 o 
  14   3   0       70.56       77.96     10.04 o 
  15   3   0       27.24       27.39      8.51 o 
  16   3   0        1.38        4.42      8.95 o 
  17   3   0       55.00       33.79     12.51 o 
   0   4   0     5099.52     4867.52     64.68 o 
   1   4   0      585.78      495.30      9.83 o 
   2   4   0      463.17      509.54     13.65 o 
   3   4   0     8452.39     8298.79     89.06 o 
   4   4   0     2037.83     1999.14     59.79 o 
   5   4   0     3790.56     3548.05    133.83 o 
   6   4   0     3877.89     3820.31     90.87 o 
   7   4   0      677.65      616.67     27.64 o 
   8   4   0      660.80      627.69     12.81 o 
   9   4   0      917.36      873.99     21.76 o 
  10   4   0      267.61      298.96      9.95 o 
  11   4   0       39.16       47.56      9.59 o 
  12   4   0       40.30       59.91      8.93 o 
  13   4   0        8.77       16.58      7.65 o 
  14   4   0       59.31       60.94      9.02 o 
  15   4   0       37.21       31.88      9.47 o 
  16   4   0        0.73        1.37     10.12 o 
   1   5   0     2044.11     1974.67     12.68 o 
   2   5   0      143.84      156.80      7.32 o 
   3   5   0        0.07        2.58      7.46 o 
   4   5   0      640.88      676.85     12.28 o 
   5   5   0       22.96       10.15      7.64 o 
   6   5   0       35.22       36.05      8.21 o 
   7   5   0      470.02      503.70     16.97 o 
   8   5   0       33.18       38.62      9.51 o 
   9   5   0       34.75       39.78      9.64 o 
  10   5   0       87.74       93.17      8.72 o 
  11   5   0       84.52       81.55      8.48 o 
  12   5   0      189.68      177.70      9.39 o 
  13   5   0       58.48       69.35      9.14 o 
  14   5   0        0.63        2.41     10.62 o 
  15   5   0       24.39       34.16     11.67 o 
  16   5   0        1.42        0.53     10.87 o 
   0   6   0      237.14      244.80     10.16 o 
   1   6   0     2502.81     2378.80     14.09 o 
   2   6   0       72.29       63.04      6.89 o 
   3   6   0     2612.91     2498.33     56.67 o 
   4   6   0      904.97      897.15     16.43 o 
   5   6   0     1855.90     1783.70     29.66 o 
   6   6   0      180.42      193.48      8.04 o 
   7   6   0      178.59      165.02      8.21 o 
   8   6   0       36.53       34.95      8.96 o 
   9   6   0        3.25        5.62      6.96 o 
  10   6   0        3.25        3.59      7.39 o 
  11   6   0        4.62       10.47      8.55 o 
  12   6   0       34.75       39.86      8.89 o 
  13   6   0      211.39      218.88      9.51 o 
  14   6   0        3.42        3.10      9.97 o 
  15   6   0       36.60       20.75     11.01 o 
   1   7   0      290.95      281.18      9.02 o 
   2   7   0        0.09       -0.87      6.58 o 
   3   7   0      334.56      308.01      7.36 o 
   4   7   0       48.50       47.67      7.32 o 
   5   7   0       68.53       82.55      7.09 o 
   6   7   0      530.83      530.75     12.69 o 
   7   7   0       16.32       21.93      8.56 o 
   8   7   0      406.04      368.48     11.62 o 
   9   7   0        0.69        0.51      7.31 o 
  10   7   0        5.43        9.63      8.35 o 
  11   7   0      138.28      158.93     10.52 o 
  12   7   0        1.90        5.85      9.88 o 
  13   7   0       42.39       41.44     11.48 o 
  14   7   0        1.33        1.87     12.58 o 
  15   7   0       26.06        8.32     19.18 o 
   0   8   0     1380.09     1387.85     15.12 o 
   1   8   0      626.79      629.18      9.80 o 
   2   8   0      888.26      901.03     10.53 o 
   3   8   0      559.36      527.96      9.24 o 
   4   8   0      610.15      600.32      8.78 o 
   5   8   0      257.88      252.95      8.41 o 
   6   8   0     1029.92     1092.39     34.11 o 
   7   8   0      204.93      206.14      8.66 o 
   8   8   0      368.14      376.55      8.94 o 
   9   8   0      353.01      343.88     16.08 o 
  10   8   0      234.46      240.57      8.69 o 
  11   8   0       71.97       65.23      8.16 o 
  12   8   0       63.59       61.69     11.34 o 
  13   8   0        4.24        4.63     10.70 o 
  14   8   0       22.57       17.64     10.45 o 
   1   9   0      147.09      149.68      7.28 o 
   2   9   0      198.84      196.47      8.20 o 
   3   9   0       21.91       27.37      6.90 o 
   4   9   0      744.94      771.64     18.65 o 
   5   9   0       55.80       43.64      7.04 o 
   6   9   0      100.01      126.53      8.87 o 
   7   9   0        0.03       -0.02      7.29 o 
   8   9   0       29.18       25.39      8.73 o 
   9   9   0       35.42       19.58      8.12 o 
  10   9   0        0.26        0.61      8.98 o 
  11   9   0        8.79       15.78      9.67 o 
  12   9   0        8.58       10.66      8.81 o 
  13   9   0        0.02       -4.49     15.42 o 
   0  10   0      488.37      477.00     24.35 o 
   1  10   0      484.08      525.84     14.32 o 
   2  10   0     1253.43     1258.44     12.08 o 
   3  10   0       29.06       34.16      7.62 o 
   4  10   0      878.26      876.79     28.88 o 
   5  10   0        0.34       -5.77      7.09 o 
   6  10   0      365.78      380.42      9.24 o 
   7  10   0        0.08       -3.02      8.08 o 
   8  10   0      317.50      342.59      9.23 o 
   9  10   0       16.99       18.66      9.68 o 
  10  10   0      196.20      192.47     10.01 o 
  11  10   0        9.88       13.28     11.51 o 
  12  10   0       61.60       34.23     10.95 o 
   1  11   0        4.19        7.26      8.00 o 
   2  11   0        0.02        1.13      8.06 o 
   3  11   0        0.53        6.78      7.94 o 
   4  11   0        0.20       -0.58      7.22 o 
   5  11   0       65.02       81.27      7.53 o 
   6  11   0       10.86        7.55      9.18 o 
   7  11   0        0.97       -3.34      9.50 o 
   8  11   0        0.25        3.88      9.22 o 
   9  11   0        4.56        0.75      9.10 o 
  10  11   0        4.65       16.10     11.57 o 
  11  11   0       32.45       27.89     11.93 o 
   0  12   0      418.37      391.43     25.71 o 
   1  12   0      355.00      324.75      9.49 o 
   2  12   0      120.73      105.59      9.72 o 
   3  12   0       91.00       83.65      8.93 o 
   4  12   0      542.48      498.20     19.98 o 
   5  12   0       50.63       39.84      7.96 o 
   6  12   0      138.06      120.39     10.15 o 
   7  12   0       82.70       59.48     10.64 o 
   8  12   0       65.94       37.23      9.97 o 
   9  12   0       16.79        6.78     10.32 o 
   1  13   0        3.71       10.28      8.80 o 
   2  13   0       15.37       15.70      9.89 o 
   3  13   0       47.10       18.81      9.96 o 
   4  13   0       25.49       28.78     10.35 o 
   5  13   0        2.58        7.29      8.23 o 
   6  13   0       31.80       30.02      9.22 o 
   7  13   0       12.74        8.66     10.80 o 
   0  14   0        0.56        3.34     15.49 o 
   1  14   0       38.50       32.68      8.74 o 
   2  14   0      101.88       68.49     16.03 o 
   3  14   0      137.50       97.97     10.31 o 
   4  14   0       33.05       23.55      9.85 o 
 -17   0   1      152.49      132.59     15.66 o 
 -15   0   1       69.96       82.95     14.24 o 
 -13   0   1      279.24      283.41     12.03 o 
 -11   0   1     1098.03      997.24     15.14 o 
  -9   0   1     1865.47     1760.16     39.91 o 
  -7   0   1    14031.48    13681.34    411.99 o 
  -5   0   1     3173.06     2881.64     41.50 o 
  -3   0   1      288.00      176.09     17.83 o 
  -1   0   1    16211.94    16532.08    159.94 o 
   3   0   1      405.07      542.62     20.32 o 
   5   0   1        6.38       12.24     12.99 o 
   7   0   1    10772.54    11263.10    389.35 o 
   9   0   1      185.44      150.01     13.04 o 
  11   0   1       67.05       64.60     12.94 o 
  13   0   1       21.85       27.26     13.04 o 
  15   0   1        0.55       13.52     13.83 o 
  17   0   1       22.38       15.77     16.30 o 
 -17   1   1        1.65        5.58     10.01 o 
 -16   1   1       22.73       13.24     10.06 o 
 -15   1   1       17.27        9.78      8.76 o 
 -14   1   1        0.02       -1.55      9.23 o 
 -13   1   1      131.33      154.77      7.74 o 
 -12   1   1        9.42       12.11      8.87 o 
 -11   1   1       96.05       88.06      8.36 o 
 -10   1   1      149.70      165.60      8.42 o 
  -9   1   1      558.36      533.46     26.73 o 
  -8   1   1     1480.32     1555.16     40.23 o 
  -7   1   1      811.20      858.83     19.49 o 
  -6   1   1      396.10      461.81     10.60 o 
  -5   1   1      315.02      340.05      9.36 o 
  -4   1   1     3298.49     3177.69     20.68 o 
  -3   1   1    25373.79    26064.95    239.46 o 
  -2   1   1      213.35      225.59      9.92 o 
  -1   1   1    25346.63    24475.52    262.73 o 
   0   1   1       32.27       49.44     10.12 o 
   1   1   1     6069.83     6105.15     47.41 o 
   2   1   1      551.54      633.30     34.54 o 
   3   1   1     7450.58     6925.75     34.66 o 
   4   1   1      128.00      109.01     10.86 o 
   5   1   1     4020.34     3741.37     32.19 o 
   6   1   1      170.47      183.93      9.95 o 
   7   1   1      429.74      382.52     10.59 o 
   8   1   1      171.58      135.15      9.11 o 
   9   1   1     1348.83     1335.95     50.23 o 
  10   1   1       47.92       43.48      7.87 o 
  11   1   1      174.27      155.09      9.44 o 
  12   1   1      118.12      122.88      9.22 o 
  13   1   1      397.04      436.18      9.78 o 
  14   1   1        2.56       -0.03      9.44 o 
  15   1   1      384.06      374.87     11.55 o 
  16   1   1        6.00        4.89     10.15 o 
  17   1   1       89.75       60.67     15.32 o 
 -17   2   1        1.16        4.39     11.32 o 
 -16   2   1        9.14       12.28     10.28 o 
 -15   2   1      146.81      165.03      9.27 o 
 -14   2   1        8.90        4.71      7.74 o 
 -13   2   1       55.49       60.44      7.88 o 
 -12   2   1      973.16      957.43     13.11 o 
 -11   2   1      188.14      171.81      7.76 o 
 -10   2   1        2.30        2.63      7.76 o 
  -9   2   1     3997.48     4064.47    131.71 o 
  -8   2   1     1391.43     1419.70     42.58 o 
  -7   2   1     1470.52     1375.41     23.04 o 
  -6   2   1     2573.80     2658.85     32.83 o 
  -5   2   1     1667.16     1573.31     14.83 o 
  -4   2   1    11915.55    12088.94     91.97 o 
  -3   2   1    31249.60    30158.25    521.33 o 
  -2   2   1     9939.54     9623.84    756.30 o 
  -1   2   1     9406.36     9425.75     94.38 o 
   0   2   1    21902.79    22144.86    107.02 o 
   1   2   1      859.58      776.56     15.06 o 
   2   2   1    13924.51    13933.34     85.14 o 
   3   2   1       21.70       38.61     10.80 o 
   4   2   1     4900.09     5003.26     70.91 o 
   5   2   1     7007.09     7294.46    107.79 o 
   6   2   1     1610.14     1595.82     52.57 o 
   7   2   1      760.66      723.35     11.91 o 
   8   2   1     1048.99     1095.04     27.11 o 
   9   2   1      296.71      297.13     12.42 o 
  10   2   1      383.38      380.03     10.54 o 
  11   2   1       14.49       15.02      7.81 o 
  12   2   1       32.98       29.39      8.52 o 
  13   2   1        5.95       13.57      8.47 o 
  14   2   1       37.66       25.16      9.63 o 
  15   2   1       54.85       42.82     10.16 o 
  16   2   1        5.97       11.42     11.63 o 
  17   2   1        9.23       12.27     13.71 o 
 -17   3   1        4.40       14.58     10.16 o 
 -16   3   1       16.03       11.40     10.83 o 
 -15   3   1       34.24       22.58      9.72 o 
 -14   3   1      107.63      120.30     10.20 o 
 -13   3   1      229.71      238.23      9.24 o 
 -12   3   1       89.38       92.98      8.05 o 
 -11   3   1        5.74        7.74      7.75 o 
 -10   3   1     1333.33     1384.56     45.09 o 
  -9   3   1       41.80       29.02      8.64 o 
  -8   3   1      602.78      629.70     21.02 o 
  -7   3   1     4865.30     5048.65     74.04 o 
  -6   3   1      617.73      590.39     17.07 o 
  -5   3   1     8837.71     9085.01     79.88 o 
  -4   3   1      560.77      496.81     10.11 o 
  -3   3   1      620.11      657.34     11.26 o 
  -2   3   1     4734.84     4931.37     33.47 o 
  -1   3   1     2792.50     2890.83     18.94 o 
   0   3   1    13399.20    13046.90     57.04 o 
   1   3   1     1590.00     1691.94     16.15 o 
   2   3   1      173.89      197.50     10.40 o 
   3   3   1     9439.33     8999.54    184.63 o 
   4   3   1     2021.41     2138.57     35.46 o 
   5   3   1     2460.56     2286.19     45.80 o 
   6   3   1      358.66      342.42     10.27 o 
   7   3   1      912.58      914.21     12.40 o 
   8   3   1     1202.76     1168.37     20.67 o 
   9   3   1      352.63      325.37      9.41 o 
  10   3   1      236.11      217.00      9.21 o 
  11   3   1       15.58       12.38      9.57 o 
  12   3   1      149.32      157.33      8.59 o 
  13   3   1      159.70      166.03     10.27 o 
  14   3   1        2.35        8.72      8.78 o 
  15   3   1       59.31       69.24     11.29 o 
  16   3   1       11.38       16.24     11.73 o 
 -17   4   1        1.45       -1.56     11.50 o 
 -16   4   1       87.80       79.55     10.59 o 
 -15   4   1        6.65        1.04      9.03 o 
 -14   4   1      141.36      140.50      9.46 o 
 -13   4   1      139.43      127.63      8.09 o 
 -12   4   1      183.23      231.68     10.31 o 
 -11   4   1        6.10        8.65      8.78 o 
 -10   4   1      749.05      732.64     10.82 o 
  -9   4   1      141.35      149.56      8.90 o 
  -8   4   1     6238.96     6165.08    192.09 o 
  -7   4   1     1160.34     1231.25     23.37 o 
  -6   4   1     4457.85     4511.17    102.05 o 
  -5   4   1      645.91      667.71     16.09 o 
  -4   4   1      669.34      665.76     13.49 o 
  -3   4   1    12437.10    12247.71    197.96 o 
  -2   4   1     6008.56     6011.53     78.78 o 
  -1   4   1     1302.54     1255.77     11.87 o 
   0   4   1     1984.68     1829.93     13.97 o 
   1   4   1     2258.29     2158.34     31.04 o 
   2   4   1        6.39       11.40      7.57 o 
   3   4   1        0.55        6.34      7.88 o 
   4   4   1     5611.92     5496.33    131.48 o 
   5   4   1      195.68      192.08      8.72 o 
   6   4   1      258.12      245.54      8.07 o 
   7   4   1      209.29      217.92     13.06 o 
   8   4   1        2.00        5.96      8.47 o 
   9   4   1      172.75      160.86      7.88 o 
  10   4   1      669.13      693.41     13.35 o 
  11   4   1      118.51      100.73      8.50 o 
  12   4   1       44.52       51.63      8.60 o 
  13   4   1      320.74      325.73     14.08 o 
  14   4   1       28.89       39.03     11.06 o 
  15   4   1        0.38        2.32     11.48 o 
  16   4   1       17.69       13.85     10.60 o 
 -16   5   1       19.97       19.62     11.24 o 
 -15   5   1       17.62       19.04     10.58 o 
 -14   5   1        5.02        5.14      8.54 o 
 -13   5   1        9.17       14.47     10.72 o 
 -12   5   1        8.79        4.78     10.60 o 
 -11   5   1       21.48       13.40     10.70 o 
 -10   5   1        3.17        7.71     12.13 o 
  -9   5   1     1367.32     1387.25     53.10 o 
  -8   5   1        9.51       18.41      7.63 o 
  -7   5   1      318.87      368.00     15.89 o 
  -6   5   1      784.61      726.27     15.48 o 
  -5   5   1      181.13      165.64      8.93 o 
  -4   5   1    10367.95    10436.30     60.32 o 
  -3   5   1     2627.85     2902.43     34.34 o 
  -2   5   1      894.63      890.49     12.16 o 
  -1   5   1       16.52       28.52      7.14 o 
   0   5   1     2043.60     1771.16     11.94 o 
   1   5   1      102.65      118.57      7.61 o 
   2   5   1      466.58      445.50     12.37 o 
   3   5   1      217.59      217.80      9.21 o 
   4   5   1     3532.52     3581.47     64.35 o 
   5   5   1      161.99      179.42      8.77 o 
   6   5   1     2182.47     2201.06     45.27 o 
   7   5   1        4.09       10.13      9.08 o 
   8   5   1      277.07      255.08      8.29 o 
   9   5   1      361.04      386.34      9.87 o 
  10   5   1       48.54       40.78      8.90 o 
  11   5   1        7.25        4.46      9.68 o 
  12   5   1      182.27      189.02      9.53 o 
  13   5   1       28.15       20.81     10.84 o 
  14   5   1       80.63       77.19     12.15 o 
  15   5   1        6.47       -2.44     11.14 o 
  16   5   1       26.15       12.70     12.42 o 
 -16   6   1       11.71       -2.37     12.54 o 
 -15   6   1       11.84       -6.16     10.14 o 
 -14   6   1      178.00      163.77      9.83 o 
 -13   6   1       70.93       77.23      9.25 o 
 -12   6   1     1040.57     1038.60     26.93 o 
 -11   6   1      130.74      150.97      8.44 o 
 -10   6   1      918.68      955.06     12.16 o 
  -9   6   1       62.19       62.41      7.08 o 
  -8   6   1      163.80      174.99      7.47 o 
  -7   6   1      720.48      658.63     14.00 o 
  -6   6   1     1359.57     1369.28     37.50 o 
  -5   6   1      203.55      202.31      9.35 o 
  -4   6   1     1446.41     1472.14     24.64 o 
  -3   6   1      212.51      223.51      7.54 o 
  -2   6   1     1438.84     1367.99     13.33 o 
  -1   6   1        0.44       -0.55      6.26 o 
   0   6   1     1639.99     1586.66     14.89 o 
   1   6   1      139.57      147.71      7.75 o 
   2   6   1     2910.47     2890.89     40.73 o 
   3   6   1     2017.15     2095.05     21.77 o 
   4   6   1      346.09      329.62      9.15 o 
   5   6   1      624.83      636.29     10.76 o 
   6   6   1     1149.67     1140.95     44.09 o 
   7   6   1      551.96      597.43     20.90 o 
   8   6   1      192.25      190.01     10.37 o 
   9   6   1      353.03      385.61      9.69 o 
  10   6   1       21.39       30.80      8.45 o 
  11   6   1       23.20       28.75     11.07 o 
  12   6   1       37.57       32.91      8.45 o 
  13   6   1       40.96       27.03     11.09 o 
  14   6   1       13.87        9.04     14.25 o 
  15   6   1       23.55       24.20     12.35 o 
 -15   7   1        0.03       -4.27     10.59 o 
 -14   7   1        1.08       -5.71      9.83 o 
 -13   7   1       41.17       41.63     10.88 o 
 -12   7   1       18.30       22.60      9.83 o 
 -11   7   1       17.11       17.89      7.81 o 
 -10   7   1        4.91        3.93      9.30 o 
  -9   7   1      128.83      134.43      9.17 o 
  -8   7   1        2.81        1.93      7.58 o 
  -7   7   1        1.20        1.99      6.88 o 
  -6   7   1       58.21       61.76      7.67 o 
  -5   7   1      552.54      541.64      8.94 o 
  -4   7   1     1034.29      989.43     15.49 o 
  -3   7   1      787.00      822.62     12.23 o 
  -2   7   1      877.25      877.52     10.49 o 
  -1   7   1       71.24       80.16      7.32 o 
   0   7   1     1673.42     1632.31     15.53 o 
   1   7   1      624.64      639.38     22.28 o 
   2   7   1      708.76      678.93     11.76 o 
   3   7   1      265.60      285.34      7.72 o 
   4   7   1      247.91      284.38     10.29 o 
   5   7   1       98.22      109.17      8.95 o 
   6   7   1       43.84       40.29      7.65 o 
   7   7   1       72.32       62.83      7.74 o 
   8   7   1       31.15       27.44      9.32 o 
   9   7   1       33.88       33.58     10.17 o 
  10   7   1      186.17      192.35     10.92 o 
  11   7   1       99.75      111.46     11.38 o 
  12   7   1      130.53      159.24     13.44 o 
  13   7   1       28.71       19.02     11.18 o 
  14   7   1       29.74       17.95     14.45 o 
  15   7   1       17.59        7.37     10.86 o 
 -14   8   1       50.89       39.89      9.83 o 
 -13   8   1       50.05       52.02     10.22 o 
 -12   8   1       50.00       52.71     10.57 o 
 -11   8   1      215.28      248.72      8.69 o 
 -10   8   1       76.08       78.63      8.35 o 
  -9   8   1      184.57      181.74      8.62 o 
  -8   8   1      152.82      156.81      7.85 o 
  -7   8   1     1037.05     1033.89     37.08 o 
  -6   8   1      176.42      184.70     13.60 o 
  -5   8   1      851.31      852.67     24.62 o 
  -4   8   1      318.65      316.94      9.24 o 
  -3   8   1     1035.73     1068.72     30.13 o 
  -2   8   1      566.79      553.28     11.47 o 
  -1   8   1      695.31      726.27      9.11 o 
   0   8   1      274.73      253.35      8.75 o 
   1   8   1     1400.12     1480.64     13.68 o 
   2   8   1      893.02      883.07     12.28 o 
   3   8   1        2.67       11.61      8.03 o 
   4   8   1      816.07      838.86     24.33 o 
   5   8   1        1.62       -3.91      8.35 o 
   6   8   1        0.72       -7.10      7.10 o 
   7   8   1       27.10       25.77      7.27 o 
   8   8   1        2.56        0.42      8.30 o 
   9   8   1      257.96      261.45      8.78 o 
  10   8   1      117.69      122.60      8.53 o 
  11   8   1       35.98       44.09      9.87 o 
  12   8   1        0.50       -9.47     14.21 o 
  13   8   1       26.69       14.83     16.95 o 
  14   8   1        0.47       13.32     12.29 o 
 -13   9   1        3.98        7.48      9.83 o 
 -12   9   1       16.50       15.97      9.49 o 
 -11   9   1       14.27       11.74      9.02 o 
 -10   9   1       12.65       13.27      7.59 o 
  -9   9   1      183.49      175.16      8.94 o 
  -8   9   1        0.08        3.03      7.19 o 
  -7   9   1      146.21      145.20      7.60 o 
  -6   9   1       15.27       16.80      7.75 o 
  -5   9   1       58.19       57.36      6.44 o 
  -4   9   1        0.10        2.39      6.74 o 
  -3   9   1      357.37      357.20      8.67 o 
  -2   9   1      217.86      228.94     11.13 o 
  -1   9   1      684.85      705.10     11.29 o 
   0   9   1       31.55       33.71      7.51 o 
   1   9   1      157.26      157.30      7.85 o 
   2   9   1      369.39      384.02      9.41 o 
   3   9   1      436.28      415.34     17.01 o 
   4   9   1       72.11       75.68      8.59 o 
   5   9   1      395.10      388.57     21.83 o 
   6   9   1        7.32        0.91      7.10 o 
   7   9   1      151.05      153.68      8.73 o 
   8   9   1        3.13        3.22      8.95 o 
   9   9   1      223.24      220.52     15.11 o 
  10   9   1        4.51        5.07     11.02 o 
  11   9   1       72.35       70.78     12.36 o 
  12   9   1        1.70        9.41     11.79 o 
  13   9   1       28.78       18.88     12.76 o 
 -12  10   1        5.28       16.62     10.06 o 
 -11  10   1       51.32       48.17      9.86 o 
 -10  10   1        6.30        4.61      8.37 o 
  -9  10   1      267.39      269.86     20.28 o 
  -8  10   1       21.73       14.35      9.34 o 
  -7  10   1      213.80      228.47      8.33 o 
  -6  10   1        1.61        5.70      7.15 o 
  -5  10   1      851.57      892.32     20.09 o 
  -4  10   1      196.70      199.71      7.69 o 
  -3  10   1      794.07      780.14     20.13 o 
  -2  10   1       10.24        2.34      6.25 o 
  -1  10   1      365.60      389.16      8.80 o 
   0  10   1       16.92        9.51      7.48 o 
   1  10   1      103.70      122.14      6.43 o 
   2  10   1       32.91       36.94      7.02 o 
   3  10   1       76.65       68.53      8.75 o 
   4  10   1        0.88       -3.04      8.59 o 
   5  10   1      170.44      157.51      8.55 o 
   6  10   1        0.76        8.79      7.94 o 
   7  10   1      154.97      153.71     10.16 o 
   8  10   1       13.30       12.05      7.36 o 
   9  10   1      127.20      107.14     10.89 o 
  10  10   1       10.20        8.84      9.92 o 
  11  10   1       76.09       77.50     16.77 o 
  12  10   1        0.02        4.04     11.93 o 
 -11  11   1        1.00        3.43     10.01 o 
 -10  11   1        0.29       -1.82      9.96 o 
  -9  11   1       72.76       61.08      7.74 o 
  -8  11   1        0.05        7.50      8.58 o 
  -7  11   1       40.95       41.49      7.83 o 
  -6  11   1        8.53       11.59      7.98 o 
  -5  11   1       41.06       43.68      8.20 o 
  -4  11   1       44.15       46.50      7.36 o 
  -3  11   1       16.00       10.96      8.18 o 
  -2  11   1      447.33      450.90      9.54 o 
  -1  11   1      336.82      298.32      9.68 o 
   0  11   1      422.40      427.66     10.87 o 
   1  11   1      262.83      282.49      9.67 o 
   2  11   1       87.61       91.32      8.35 o 
   3  11   1      163.91      164.60     10.19 o 
   4  11   1        1.24        1.55      7.98 o 
   5  11   1       42.95       47.82      9.12 o 
   6  11   1       10.31        5.88      8.37 o 
   7  11   1      106.55      113.64     10.02 o 
   8  11   1       10.17        6.73      9.95 o 
   9  11   1       96.55       79.11      9.10 o 
  10  11   1       76.86       63.56     10.83 o 
  11  11   1       59.76       41.48     12.71 o 
 -10  12   1        7.67        2.71     15.13 o 
  -9  12   1       20.49       19.98      8.98 o 
  -8  12   1       45.90       24.53     10.48 o 
  -7  12   1       63.07       53.04     12.05 o 
  -6  12   1       26.62       25.82      8.74 o 
  -5  12   1      159.92      154.31     11.30 o 
  -4  12   1       23.41       20.38      8.52 o 
  -3  12   1      146.14      160.94      8.94 o 
  -2  12   1       15.99       14.38      7.58 o 
  -1  12   1        3.50        9.69      8.27 o 
   0  12   1      173.79      154.37      8.20 o 
   1  12   1      223.84      205.20      9.99 o 
   2  12   1        5.97        4.31      7.60 o 
   3  12   1      347.34      354.17     10.95 o 
   4  12   1        1.76        6.56      8.30 o 
   5  12   1       57.10       63.76      9.94 o 
   6  12   1       25.56       26.43      9.14 o 
   7  12   1       52.94       37.18      9.55 o 
   8  12   1       12.58        3.82     11.06 o 
   9  12   1        1.59       -0.18     10.44 o 
  -7  13   1       18.57       15.33      9.44 o 
  -6  13   1       16.87        8.49     10.67 o 
  -5  13   1       48.43       43.42      9.40 o 
  -4  13   1       91.35       69.40      9.37 o 
  -3  13   1       41.83       21.01     11.49 o 
  -2  13   1       66.45       66.88      9.09 o 
  -1  13   1       12.56        1.16      8.99 o 
   0  13   1       89.31       75.39      9.53 o 
   1  13   1       46.69       36.06      8.96 o 
   2  13   1       78.02       74.67     10.14 o 
   3  13   1       42.19       35.41     11.90 o 
   4  13   1        5.39        0.12      8.22 o 
   5  13   1        5.49        9.58      7.70 o 
   6  13   1       79.60       41.47     10.94 o 
   7  13   1        2.13        9.87     11.30 o 
  -4  14   1       48.24       21.36      9.06 o 
  -3  14   1       27.93       19.87     15.00 o 
  -2  14   1       29.81       32.14     12.37 o 
  -1  14   1       26.50       24.53     10.90 o 
   0  14   1        1.25        8.99     10.56 o 
   1  14   1       32.45       19.70     10.75 o 
   2  14   1       87.20       70.85      9.15 o 
   3  14   1       24.06        9.43      8.15 o 
   4  14   1       42.09        2.53     15.67 o 
 -16   0   2       52.20       59.79     24.43 o 
 -14   0   2       71.14       71.41     13.20 o 
 -12   0   2      728.10      761.48     15.78 o 
 -10   0   2      152.61      127.27     18.75 o 
  -8   0   2     1063.68     1114.16     31.26 o 
  -6   0   2      152.22      116.36     12.65 o 
  -4   0   2       42.10       15.32     15.88 o 
  -2   0   2        4.77       10.85     11.41 o 
   0   0   2      540.69      510.22     16.72 o 
   2   0   2      185.53      328.97     18.23 o 
   4   0   2      814.39      681.60     31.42 o 
   6   0   2     2278.65     2430.80     31.53 o 
   8   0   2      925.79      871.13     32.85 o 
  10   0   2      206.25      200.24     19.32 o 
  12   0   2      831.28      842.38     17.03 o 
  14   0   2       16.34       13.72     13.83 o 
  16   0   2        0.21       -1.24     14.77 o 
 -17   1   2        0.12        2.62      8.24 o 
 -16   1   2       90.90      112.75      9.47 o 
 -15   1   2        4.05        2.28      8.56 o 
 -14   1   2      141.79      143.63      9.70 o 
 -13   1   2       24.06       23.02      8.01 o 
 -12   1   2      898.72      907.89     10.26 o 
 -11   1   2      158.80      141.36      9.25 o 
 -10   1   2      688.73      686.13     21.21 o 
  -9   1   2      613.95      658.05     21.66 o 
  -8   1   2     1702.95     1593.89     37.88 o 
  -7   1   2      401.98      364.68      8.66 o 
  -6   1   2     1018.72      830.82     10.40 o 
  -5   1   2     2500.42     2440.75     16.05 o 
  -4   1   2       10.61       14.72      9.79 o 
  -3   1   2     5488.85     5522.11     39.33 o 
  -2   1   2     3726.82     3754.50     65.99 o 
  -1   1   2     7035.16     7021.19     67.03 o 
   0   1   2    16440.78    17198.37    270.30 o 
   1   1   2      328.31      347.99     15.01 o 
   2   1   2      761.75      686.06     19.43 o 
   3   1   2      388.30      368.24     13.43 o 
   4   1   2       29.04       28.47      8.89 o 
   5   1   2      560.12      577.29     11.77 o 
   6   1   2     1379.63     1136.03     16.15 o 
   7   1   2      188.85      179.52      9.39 o 
   8   1   2      842.52      768.68     21.94 o 
   9   1   2      593.11      618.02     23.56 o 
  10   1   2      431.48      445.17     20.81 o 
  11   1   2       98.58       94.44      8.49 o 
  12   1   2      269.38      303.66     11.37 o 
  13   1   2        0.49        6.51      9.40 o 
  14   1   2      244.32      262.00     10.96 o 
  15   1   2        2.10        1.80     10.46 o 
  16   1   2      175.60      179.18     12.23 o 
 -17   2   2      106.34       93.77     11.88 o 
 -16   2   2        0.27       -4.71     10.15 o 
 -15   2   2        6.46        8.85      8.01 o 
 -14   2   2       92.73       99.49      7.48 o 
 -13   2   2       57.72       55.67      8.30 o 
 -12   2   2       96.83      105.01      7.75 o 
 -11   2   2        0.35        0.59      7.38 o 
 -10   2   2      491.73      468.71      9.03 o 
  -9   2   2      199.14      206.59      7.21 o 
  -8   2   2     1213.54     1187.39     26.11 o 
  -7   2   2       34.55       48.92      7.11 o 
  -6   2   2      281.82      325.44      8.91 o 
  -5   2   2     1893.87     1933.81     14.02 o 
  -4   2   2    17725.10    17619.78    105.76 o 
  -3   2   2     6500.53     6739.01     99.78 o 
  -2   2   2    37550.42    35684.33    115.58 o 
  -1   2   2     9940.68     9908.81     68.65 o 
   0   2   2     1012.69      933.14     13.44 o 
   1   2   2        0.30        2.98      9.11 o 
   2   2   2     1024.90     1149.63     17.39 o 
   3   2   2     1146.97     1241.42     83.36 o 
   4   2   2     3698.46     3480.79    105.15 o 
   5   2   2     1127.60     1057.64     22.25 o 
   6   2   2      336.66      367.73     10.48 o 
   7   2   2      163.47      158.07      8.89 o 
   8   2   2     1944.31     1900.56     63.33 o 
   9   2   2        0.86        5.50      9.17 o 
  10   2   2       90.25       83.53      8.44 o 
  11   2   2      129.05      133.98      9.82 o 
  12   2   2       53.59       57.28      9.07 o 
  13   2   2       61.83       71.84      9.80 o 
  14   2   2        3.15        7.58      8.93 o 
  15   2   2        3.48        4.09      9.20 o 
  16   2   2       14.56        8.48     11.73 o 
 -17   3   2       37.59       28.80     10.85 o 
 -16   3   2       10.04       19.78      8.47 o 
 -15   3   2      116.98      124.70     10.29 o 
 -14   3   2       50.60       52.69      9.32 o 
 -13   3   2       51.62       59.19      8.02 o 
 -12   3   2      197.95      230.23      8.59 o 
 -11   3   2     1102.68     1114.62     11.27 o 
 -10   3   2       41.75       41.94      8.42 o 
  -9   3   2     1686.19     1625.66     34.41 o 
  -8   3   2        3.34        1.25      8.62 o 
  -7   3   2    10582.70    10691.47    156.93 o 
  -6   3   2     2842.59     2684.19     50.05 o 
  -5   3   2     9012.13     9160.89    111.35 o 
  -4   3   2     4938.71     4890.17     43.17 o 
  -3   3   2    24013.70    24071.10    353.62 o 
  -2   3   2     5504.15     5605.64     90.62 o 
  -1   3   2      931.49     1033.58     18.04 o 
   0   3   2     7115.29     6987.66     62.87 o 
   1   3   2     5370.26     5019.81     39.92 o 
   2   3   2      190.35      187.44     10.33 o 
   3   3   2     5173.00     5030.94     92.21 o 
   4   3   2      141.18      119.61      8.12 o 
   5   3   2     7533.51     7604.24    184.03 o 
   6   3   2      578.46      445.48     11.14 o 
   7   3   2      998.28      936.91     15.29 o 
   8   3   2        2.14       -0.27      9.87 o 
   9   3   2      355.29      335.57      9.92 o 
  10   3   2      107.42      133.11      8.99 o 
  11   3   2      359.53      392.67     12.41 o 
  12   3   2      212.22      230.52     10.81 o 
  13   3   2      212.40      223.61      9.85 o 
  14   3   2      147.30      148.41     11.43 o 
  15   3   2       27.38       27.99     10.25 o 
  16   3   2       24.87       20.73     10.74 o 
 -17   4   2       16.72       12.99     11.10 o 
 -16   4   2       18.90       32.81     10.32 o 
 -15   4   2      178.04      176.18     11.45 o 
 -14   4   2        4.72        0.78      8.61 o 
 -13   4   2      138.99      130.03      8.67 o 
 -12   4   2        1.52        8.51      8.81 o 
 -11   4   2        0.87       -0.79      7.24 o 
 -10   4   2       24.55       42.41      7.78 o 
  -9   4   2      101.81      125.73      9.49 o 
  -8   4   2      603.11      649.22     15.58 o 
  -7   4   2     2203.78     2211.89     44.06 o 
  -6   4   2      358.19      377.28      8.91 o 
  -5   4   2      266.72      296.67      8.29 o 
  -4   4   2     2273.32     2515.00     14.72 o 
  -3   4   2     3199.14     3211.71     58.62 o 
  -2   4   2     1171.33     1071.65     14.35 o 
  -1   4   2      672.73      675.94     10.86 o 
   0   4   2       41.32       38.51      7.65 o 
   1   4   2      400.88      392.87      8.73 o 
   2   4   2       75.73       94.66      8.12 o 
   3   4   2       45.23       38.58      7.61 o 
   4   4   2      253.75      273.19     10.31 o 
   5   4   2      315.86      433.57     15.93 o 
   6   4   2       15.69       27.99      8.42 o 
   7   4   2       48.27       65.53      9.76 o 
   8   4   2       16.10       10.15      8.40 o 
   9   4   2       10.94       19.35      7.64 o 
  10   4   2      243.96      210.45      9.50 o 
  11   4   2       54.17       66.79      9.71 o 
  12   4   2        2.51        9.10     11.51 o 
  13   4   2       12.27        8.49     10.28 o 
  14   4   2        3.74        0.65      9.98 o 
  15   4   2        1.80       -4.09     12.97 o 
  16   4   2        6.74        6.10     12.92 o 
 -16   5   2        0.42       -2.57     10.00 o 
 -15   5   2      140.69      137.85      9.70 o 
 -14   5   2       17.74        9.28      8.94 o 
 -13   5   2      609.16      617.43     11.43 o 
 -12   5   2      338.07      282.06      9.65 o 
 -11   5   2     2012.59     2018.30     13.92 o 
 -10   5   2      133.53      136.82      8.20 o 
  -9   5   2     2790.03     2614.91    146.17 o 
  -8   5   2       80.83       76.07      7.13 o 
  -7   5   2     1931.33     1777.30     38.30 o 
  -6   5   2     1111.06     1096.72     24.60 o 
  -5   5   2     9419.85     9807.62    128.34 o 
  -4   5   2     2804.21     3063.14     22.70 o 
  -3   5   2     8995.44     8827.47    109.50 o 
  -2   5   2       14.75       22.05      6.55 o 
  -1   5   2     2285.20     2238.47     13.24 o 
   0   5   2      592.92      644.02      9.40 o 
   1   5   2     5389.44     5116.44     27.35 o 
   2   5   2      409.65      422.06     11.77 o 
   3   5   2     6760.19     6836.92    160.46 o 
   4   5   2     1202.22     1289.48     18.96 o 
   5   5   2     2255.78     2021.31     40.81 o 
   6   5   2       29.65       41.93      8.15 o 
   7   5   2     1311.20     1308.34     24.83 o 
   8   5   2        4.15        8.97      8.49 o 
   9   5   2      468.29      451.59     18.36 o 
  10   5   2       90.53      103.25     15.06 o 
  11   5   2      216.57      227.85     11.07 o 
  12   5   2        1.30       15.58     14.59 o 
  13   5   2      292.82      334.09     14.65 o 
  14   5   2       13.85       22.01     13.77 o 
  15   5   2      104.95       93.31     12.76 o 
 -16   6   2        4.29        0.91     10.12 o 
 -15   6   2       14.43       28.67      9.63 o 
 -14   6   2       47.35       48.76     10.25 o 
 -13   6   2       15.27       19.34      9.10 o 
 -12   6   2      103.56       85.26      9.26 o 
 -11   6   2     1213.14     1240.48     34.90 o 
 -10   6   2       19.10       16.17      8.74 o 
  -9   6   2       69.17       84.53      7.97 o 
  -8   6   2       44.55       49.46      7.82 o 
  -7   6   2       15.58       13.07      7.51 o 
  -6   6   2      305.99      322.31      8.44 o 
  -5   6   2     1552.11     1564.93     16.80 o 
  -4   6   2      131.13      130.89      7.75 o 
  -3   6   2      487.51      485.48     15.61 o 
  -2   6   2       89.51       91.45      7.36 o 
  -1   6   2        2.16        5.30      6.95 o 
   0   6   2      254.83      256.99      8.09 o 
   1   6   2      791.70      810.12     16.38 o 
   2   6   2      246.94      250.66     10.95 o 
   3   6   2      267.13      313.51      8.45 o 
   4   6   2      307.36      320.48     10.78 o 
   5   6   2        0.18        5.92      6.87 o 
   6   6   2       10.97       19.73      9.32 o 
   7   6   2      128.25      121.78      9.68 o 
   8   6   2       29.97       28.02      7.75 o 
   9   6   2       69.40       48.36     15.45 o 
  10   6   2        0.24       11.92     10.46 o 
  11   6   2       86.03       76.28     10.70 o 
  12   6   2        2.67       -2.57     10.49 o 
  13   6   2       26.78       25.45     13.92 o 
  14   6   2        3.04       11.46     14.55 o 
  15   6   2        0.26        2.93     12.81 o 
 -15   7   2      113.19       82.50     12.61 o 
 -14   7   2        4.24       11.10      9.12 o 
 -13   7   2      261.83      264.06     11.19 o 
 -12   7   2      120.68      115.38     12.82 o 
 -11   7   2      451.93      429.08     10.29 o 
 -10   7   2      352.18      355.73      9.18 o 
  -9   7   2     1204.48     1242.82     50.68 o 
  -8   7   2      257.51      260.85      9.68 o 
  -7   7   2     1199.58     1255.02     32.53 o 
  -6   7   2      553.48      574.96     16.86 o 
  -5   7   2     1172.57     1166.91     21.27 o 
  -4   7   2      851.34      878.25     16.12 o 
  -3   7   2     4071.93     3953.22     67.42 o 
  -2   7   2     1314.18     1305.73     10.95 o 
  -1   7   2     1732.50     1784.18     12.89 o 
   0   7   2        2.14        2.21      8.23 o 
   1   7   2     3584.36     3715.16     19.66 o 
   2   7   2     2489.42     2647.12     35.75 o 
   3   7   2     2867.60     2809.69     80.98 o 
   4   7   2     1053.67     1094.57     25.62 o 
   5   7   2     1124.03     1140.62     43.64 o 
   6   7   2      116.25      120.48      7.69 o 
   7   7   2        5.31        5.40      7.83 o 
   8   7   2       74.94       91.88     10.10 o 
   9   7   2      407.33      404.47      9.99 o 
  10   7   2       48.58       56.99     10.19 o 
  11   7   2      178.12      161.88     27.85 o 
  12   7   2       58.07       31.72     13.31 o 
  13   7   2       57.24       63.22     12.76 o 
  14   7   2       74.73       80.50     15.13 o 
 -14   8   2       56.61       44.56     10.44 o 
 -13   8   2       78.97       78.55      9.65 o 
 -12   8   2       41.00       33.82     10.06 o 
 -11   8   2       23.36       37.53      8.98 o 
 -10   8   2       62.33       62.38      8.43 o 
  -9   8   2        4.16       22.40     16.68 o 
  -8   8   2       11.79       19.23      6.72 o 
  -7   8   2      240.12      265.86     11.27 o 
  -6   8   2        0.79        0.09      6.94 o 
  -5   8   2      330.47      310.97      9.00 o 
  -4   8   2       32.06       35.66      6.35 o 
  -3   8   2      168.01      176.06      7.85 o 
  -2   8   2       21.64       27.69      6.64 o 
  -1   8   2      240.85      248.19      8.19 o 
   0   8   2       88.82       97.33      7.65 o 
   1   8   2      458.55      435.18     11.30 o 
   2   8   2       50.20       47.88      7.53 o 
   3   8   2      153.95      165.04      7.23 o 
   4   8   2       58.69       71.02      9.89 o 
   5   8   2      671.47      722.57      9.94 o 
   6   8   2      136.61      155.13      9.79 o 
   7   8   2       70.13       75.89      9.80 o 
   8   8   2       45.91       52.36      9.00 o 
   9   8   2       45.80       51.56      9.34 o 
  10   8   2       31.67       35.93     10.50 o 
  11   8   2        3.64       -2.49     11.04 o 
  12   8   2       10.32       14.02     10.05 o 
  13   8   2        2.78       22.16     11.54 o 
  14   8   2        1.40       -4.39     15.92 o 
 -14   9   2        8.92        4.89     11.14 o 
 -13   9   2       43.39       51.02      9.86 o 
 -12   9   2       57.97       39.57      9.42 o 
 -11   9   2       14.86       10.78     10.14 o 
 -10   9   2      347.73      347.98     11.75 o 
  -9   9   2       41.87       39.89      7.78 o 
  -8   9   2      564.27      557.40     22.36 o 
  -7   9   2      340.08      355.86     11.43 o 
  -6   9   2      318.46      318.83      8.25 o 
  -5   9   2      169.05      154.95      7.99 o 
  -4   9   2      608.47      624.60      8.73 o 
  -3   9   2      809.82      771.90     15.52 o 
  -2   9   2     1144.65     1177.38     26.75 o 
  -1   9   2      291.72      280.19      7.30 o 
   0   9   2      756.13      769.77     10.32 o 
   1   9   2      665.18      691.85     22.47 o 
   2   9   2        8.91        9.26      6.95 o 
   3   9   2       34.02       30.30      7.49 o 
   4   9   2      293.87      313.97     13.46 o 
   5   9   2      165.27      170.23      9.47 o 
   6   9   2      472.14      490.79      9.70 o 
   7   9   2       24.28       32.17      8.48 o 
   8   9   2      376.68      391.85     10.53 o 
   9   9   2       28.33       23.58      8.64 o 
  10   9   2      395.20      352.48     16.72 o 
  11   9   2        4.32       14.46     13.57 o 
  12   9   2       39.89       18.71     12.16 o 
  13   9   2        2.55      -15.34     15.34 o 
 -13  10   2        5.79        9.02     10.83 o 
 -12  10   2        3.47        4.58     11.08 o 
 -11  10   2        0.56       10.81     10.65 o 
 -10  10   2        4.90       -0.19      8.65 o 
  -9  10   2        0.75        6.10      7.73 o 
  -8  10   2       81.56       82.20      8.94 o 
  -7  10   2        1.25        0.51      7.93 o 
  -6  10   2      357.96      372.07     14.99 o 
  -5  10   2      330.78      311.98     17.22 o 
  -4  10   2        0.57        9.79      8.33 o 
  -3  10   2       18.76       17.92      9.99 o 
  -2  10   2       80.01       90.07      7.27 o 
  -1  10   2       12.35       14.78      8.42 o 
   0  10   2       11.45       19.46      7.14 o 
   1  10   2      375.42      379.39      9.33 o 
   2  10   2       91.04       93.96      7.88 o 
   3  10   2      344.91      354.90      8.96 o 
   4  10   2       36.21       46.98     10.17 o 
   5  10   2       77.28       73.69      7.46 o 
   6  10   2        6.52       14.37      9.07 o 
   7  10   2        0.96       -8.81      8.81 o 
   8  10   2       29.46       23.75      9.70 o 
   9  10   2        0.28        9.85     11.39 o 
  10  10   2        0.87       -1.44      9.86 o 
  11  10   2        2.04        6.16     10.20 o 
  12  10   2        4.80       30.40     21.27 o 
 -11  11   2        0.78        3.62     10.93 o 
 -10  11   2       12.75       17.89     11.37 o 
  -9  11   2        1.02       -2.04      8.95 o 
  -8  11   2      160.45      168.77     11.61 o 
  -7  11   2        3.27       11.89      8.16 o 
  -6  11   2      522.97      532.90     17.99 o 
  -5  11   2       53.78       47.21      8.04 o 
  -4  11   2       78.48       82.03      8.41 o 
  -3  11   2        0.19       -0.54      8.14 o 
  -2  11   2       76.59       87.57      8.89 o 
  -1  11   2       43.51       49.06      7.83 o 
   0  11   2       17.79       27.30      8.98 o 
   1  11   2       71.76       59.26      9.16 o 
   2  11   2      241.40      244.97     10.11 o 
   3  11   2        6.26        1.80      8.87 o 
   4  11   2      183.73      187.70      9.78 o 
   5  11   2       10.72       15.58      8.32 o 
   6  11   2      212.94      199.29      9.21 o 
   7  11   2       29.35       30.75      8.07 o 
   8  11   2       93.63       87.19     10.82 o 
   9  11   2       16.39        7.96     10.22 o 
  10  11   2       96.38       59.39     20.25 o 
 -10  12   2       18.78       13.87     13.03 o 
  -9  12   2       30.15       29.05      8.36 o 
  -8  12   2        0.53       -8.04      9.13 o 
  -7  12   2       15.58       12.46      8.83 o 
  -6  12   2       24.67       12.52      9.80 o 
  -5  12   2        8.85       -2.61      7.82 o 
  -4  12   2      242.25      249.42     10.12 o 
  -3  12   2      323.76      294.28     13.95 o 
  -2  12   2        5.56        4.31      7.64 o 
  -1  12   2       21.55       19.04      8.39 o 
   0  12   2        2.50        2.49      9.27 o 
   1  12   2       16.36       24.45      8.21 o 
   2  12   2       56.28       50.69      8.92 o 
   3  12   2        2.93        0.34      7.17 o 
   4  12   2        1.85        2.96      7.55 o 
   5  12   2        3.52        4.85      8.68 o 
   6  12   2        4.56        6.23      8.89 o 
   7  12   2        0.97       -1.58     10.86 o 
   8  12   2        0.70        7.68     11.43 o 
   9  12   2        9.35       20.89      9.72 o 
  -8  13   2        0.78       25.26     14.92 o 
  -7  13   2        3.99       14.81     10.71 o 
  -6  13   2        1.64       -2.21     10.48 o 
  -5  13   2       29.99       30.65      8.06 o 
  -4  13   2        3.39        4.24      8.88 o 
  -3  13   2       47.65       38.03      8.29 o 
  -2  13   2        5.97        7.42      9.98 o 
  -1  13   2      203.24      178.05      9.64 o 
   0  13   2       69.15       64.30      9.19 o 
   1  13   2       68.02       59.11      7.81 o 
   2  13   2       31.93       31.65     10.15 o 
   3  13   2       41.51       55.47     16.19 o 
   4  13   2       41.87       25.71     11.28 o 
   5  13   2       22.86        9.41      9.38 o 
   6  13   2        0.84        2.34      8.65 o 
   7  13   2       74.84       32.15     15.59 o 
  -4  14   2        6.73       -4.99     11.06 o 
  -3  14   2        8.34        6.71     10.60 o 
  -2  14   2       41.57       25.94     14.18 o 
  -1  14   2        4.57        0.38      8.83 o 
   0  14   2        0.65       -6.02      8.64 o 
   1  14   2        0.02       -0.38     10.91 o 
   2  14   2        4.03        6.55      9.52 o 
   3  14   2        2.47        9.97     11.01 o 
 -17   0   3        2.98       -6.96     15.43 o 
 -15   0   3       69.18       77.87     15.56 o 
 -13   0   3       28.34       49.63     12.54 o 
 -11   0   3        2.18       16.91     10.28 o 
  -9   0   3       44.42       49.32     10.98 o 
  -7   0   3     4998.18     5079.99     26.41 o 
  -5   0   3       84.02       60.89     13.91 o 
  -3   0   3       30.98       54.80     13.32 o 
  -1   0   3     1951.21     2030.07     74.51 o 
   1   0   3     5329.35     5026.56     77.49 o 
   3   0   3      844.96      666.04     32.29 o 
   5   0   3     2844.11     2639.07     28.08 o 
   7   0   3       42.61       23.35     12.96 o 
   9   0   3        6.58        3.18     12.12 o 
  11   0   3       23.22       21.28     11.81 o 
  13   0   3      486.26      515.28     23.02 o 
  15   0   3       88.49      110.02     15.42 o 
 -18   1   3       32.43       19.23     13.03 o 
 -17   1   3       89.79       76.31      9.71 o 
 -16   1   3        0.77        5.39     10.17 o 
 -15   1   3      311.61      369.63     21.46 o 
 -14   1   3        1.95        4.40      8.22 o 
 -13   1   3      135.37      146.27      9.38 o 
 -12   1   3      302.55      310.71      9.57 o 
 -11   1   3     1121.51     1044.64     20.59 o 
 -10   1   3       77.71       83.51      7.68 o 
  -9   1   3     4795.13     4583.83    133.84 o 
  -8   1   3     2191.56     2187.79     65.05 o 
  -7   1   3     4620.29     4235.98     97.55 o 
  -6   1   3        5.97        3.75      8.47 o 
  -5   1   3       24.96       23.10      7.72 o 
  -4   1   3       55.69       61.93      8.08 o 
  -3   1   3       59.16       34.54      8.48 o 
  -2   1   3      630.15      640.50     10.66 o 
  -1   1   3      382.60      398.16     10.79 o 
   0   1   3     2525.34     2591.94     21.08 o 
   1   1   3     9114.56     8215.58     52.72 o 
   2   1   3        5.48        6.54      9.55 o 
   3   1   3     1423.49     1376.96     20.02 o 
   4   1   3      284.26      273.28     10.71 o 
   5   1   3       59.59       57.91      9.53 o 
   6   1   3      157.38      184.99      9.87 o 
   7   1   3     1365.77     1196.81     27.98 o 
   8   1   3      107.30       94.77      9.06 o 
   9   1   3       30.13       26.19      8.54 o 
  10   1   3      335.92      329.46     10.11 o 
  11   1   3      215.73      222.24     10.07 o 
  12   1   3       52.10       55.58      9.18 o 
  13   1   3       33.77       31.40      9.44 o 
  14   1   3        3.51        3.35      9.86 o 
  15   1   3       94.84       80.61     11.12 o 
  16   1   3        2.89        5.29     11.57 o 
 -17   2   3        6.08       17.88      9.55 o 
 -16   2   3        0.07        3.70     10.09 o 
 -15   2   3       16.39       14.92      7.32 o 
 -14   2   3       13.24       18.99      7.51 o 
 -13   2   3       21.71       30.93      8.02 o 
 -12   2   3       64.75       53.91      7.37 o 
 -11   2   3      199.50      189.04      8.30 o 
 -10   2   3      271.26      286.62     11.08 o 
  -9   2   3       20.69       31.84      7.74 o 
  -8   2   3      384.75      412.93     15.66 o 
  -7   2   3       76.23       68.22      7.85 o 
  -6   2   3      717.62      732.95     12.04 o 
  -5   2   3     1598.73     1496.96     13.53 o 
  -4   2   3       96.88       83.77      8.36 o 
  -3   2   3      518.05      486.91     10.40 o 
  -2   2   3     2901.57     2820.45     17.87 o 
  -1   2   3      884.06      847.02     12.73 o 
   0   2   3     7254.77     7195.85     54.29 o 
   1   2   3     6881.54     6298.55     32.46 o 
   2   2   3      250.26      216.64      9.89 o 
   3   2   3      862.55      687.24     13.87 o 
   4   2   3     1366.38     1424.67     17.62 o 
   5   2   3        3.87       23.84      9.86 o 
   6   2   3     1126.91     1057.43     24.18 o 
   7   2   3      120.12      122.22      9.86 o 
   8   2   3      981.10      915.78     21.42 o 
   9   2   3     1068.07     1015.83     24.46 o 
  10   2   3       60.37       65.67      9.74 o 
  11   2   3       18.11       12.13      9.67 o 
  12   2   3      106.98       93.40      9.99 o 
  13   2   3       21.73       24.28     10.39 o 
  14   2   3        3.58        3.66     10.12 o 
  15   2   3       60.35       60.89     11.56 o 
  16   2   3        1.41       -0.70     11.78 o 
 -17   3   3       64.22       48.95      9.93 o 
 -16   3   3      144.25      136.21      9.56 o 
 -15   3   3      184.15      202.21      8.60 o 
 -14   3   3      260.90      245.15      9.07 o 
 -13   3   3       48.17       46.23      7.99 o 
 -12   3   3      908.45      915.45     10.05 o 
 -11   3   3      413.27      387.11      8.64 o 
 -10   3   3      594.08      579.50     21.52 o 
  -9   3   3      122.12      120.62      8.86 o 
  -8   3   3      720.71      688.19     26.66 o 
  -7   3   3      799.08      777.33     16.40 o 
  -6   3   3     4995.56     4957.74     63.80 o 
  -5   3   3     2922.32     2832.38     36.98 o 
  -4   3   3    10536.85    11124.00     56.08 o 
  -3   3   3     2702.01     2481.02     37.14 o 
  -2   3   3     9741.73     9306.14     52.12 o 
  -1   3   3     2933.88     2946.41     19.70 o 
   0   3   3     1848.99     1900.38     15.89 o 
   1   3   3      135.23      174.46      9.20 o 
   2   3   3       65.65       78.95      8.44 o 
   3   3   3      293.78      231.09      9.42 o 
   4   3   3     1069.70     1029.47     14.16 o 
   5   3   3      112.26       68.27     11.30 o 
   6   3   3     1062.22      945.21     58.17 o 
   7   3   3      607.13      576.45     20.88 o 
   8   3   3      329.40      375.15     23.12 o 
   9   3   3       53.32       50.26      8.66 o 
  10   3   3      277.23      282.96     13.39 o 
  11   3   3        0.51        4.49      9.88 o 
  12   3   3      227.02      213.37     10.28 o 
  13   3   3      319.19      302.54     11.17 o 
  14   3   3       54.29       41.77     11.90 o 
  15   3   3        9.65        8.79     11.03 o 
  16   3   3       53.08       41.82     16.08 o 
 -17   4   3        5.85        8.63     10.39 o 
 -16   4   3       12.74       17.66      8.50 o 
 -15   4   3       32.82       38.76      8.96 o 
 -14   4   3        2.42       -2.97      7.52 o 
 -13   4   3       48.62       61.20      9.24 o 
 -12   4   3      480.86      468.70     10.72 o 
 -11   4   3      237.92      235.35     11.98 o 
 -10   4   3      326.02      343.89     10.45 o 
  -9   4   3      197.84      187.46      8.81 o 
  -8   4   3      150.25      164.05      7.14 o 
  -7   4   3      306.61      338.74     14.97 o 
  -6   4   3      185.25      240.37      8.95 o 
  -5   4   3     2109.99     2196.27     55.74 o 
  -4   4   3     3207.89     3236.58     32.79 o 
  -3   4   3     3109.64     3554.60     16.22 o 
  -2   4   3        9.79        9.13      6.14 o 
  -1   4   3      160.02      143.80      7.30 o 
   0   4   3      561.48      509.18      9.12 o 
   1   4   3       28.60       15.31      7.73 o 
   2   4   3      955.68      986.43     12.37 o 
   3   4   3        0.31        8.34      9.11 o 
   4   4   3      515.00      540.03     18.47 o 
   5   4   3      161.03      149.57      9.53 o 
   6   4   3     1681.37     1653.75     34.24 o 
   7   4   3       46.98       44.00      9.37 o 
   8   4   3      844.65      828.03     74.53 o 
   9   4   3      363.19      348.16     11.17 o 
  10   4   3       94.26       98.00     12.27 o 
  11   4   3        4.77        0.16     12.54 o 
  12   4   3      370.03      390.50     14.40 o 
  13   4   3        0.59        7.36     13.18 o 
  14   4   3       13.30        8.77     11.97 o 
  15   4   3        0.41        4.49     11.95 o 
 -16   5   3       96.76       91.00      9.83 o 
 -15   5   3        5.48        9.20      8.84 o 
 -14   5   3      294.45      283.49      9.72 o 
 -13   5   3        2.12       -6.87      9.17 o 
 -12   5   3     1023.66     1120.14     11.96 o 
 -11   5   3      377.94      376.78      8.88 o 
 -10   5   3     1100.99     1133.30     15.95 o 
  -9   5   3      321.77      339.93      9.29 o 
  -8   5   3      976.95      953.33     30.54 o 
  -7   5   3        2.56        4.02      8.42 o 
  -6   5   3     5491.85     5499.18     99.89 o 
  -5   5   3       25.62       27.61      9.79 o 
  -4   5   3     6633.99     6746.96    117.87 o 
  -3   5   3      219.15      234.16      7.09 o 
  -2   5   3     7667.02     7756.33     63.54 o 
  -1   5   3       17.72       17.47      6.46 o 
   0   5   3      863.18      843.94     11.47 o 
   1   5   3      159.38      191.31      9.09 o 
   2   5   3     6367.66     6295.67     79.83 o 
   3   5   3     1845.65     2032.08     33.61 o 
   4   5   3      836.83      783.08     17.17 o 
   5   5   3      193.14      213.41     10.59 o 
   6   5   3      901.34      924.32     39.13 o 
   7   5   3      120.80      108.38     13.27 o 
   8   5   3      123.19      149.39     15.09 o 
   9   5   3       33.47       39.61      9.85 o 
  10   5   3      236.02      271.87     11.19 o 
  11   5   3        3.13      -11.85     11.85 o 
  12   5   3       55.62       34.08     21.18 o 
  13   5   3       39.37       34.27     13.74 o 
  14   5   3      176.58      162.38     15.27 o 
  15   5   3        2.89        1.13     10.58 o 
 -16   6   3        0.78        4.32     11.00 o 
 -15   6   3       20.49       17.47     10.81 o 
 -14   6   3       60.51       24.37     10.11 o 
 -13   6   3       46.05       44.15      8.93 o 
 -12   6   3      135.79      136.74      8.02 o 
 -11   6   3        8.11        5.50      8.15 o 
 -10   6   3      199.98      221.34      9.25 o 
  -9   6   3      216.22      197.81     11.13 o 
  -8   6   3        0.82        4.20      8.69 o 
  -7   6   3       56.32       50.95      7.55 o 
  -6   6   3     1056.06     1023.37     17.29 o 
  -5   6   3     2138.49     2161.01     79.52 o 
  -4   6   3      356.69      421.68     10.52 o 
  -3   6   3      199.67      197.43      7.75 o 
  -2   6   3     1352.43     1480.08     15.32 o 
  -1   6   3        1.78        1.86      6.26 o 
   0   6   3     2659.33     2821.14     38.88 o 
   1   6   3     1935.09     2152.58     12.79 o 
   2   6   3      131.45      149.11     14.37 o 
   3   6   3       97.82       94.02      7.73 o 
   4   6   3      214.30      201.37     10.82 o 
   5   6   3      186.80      191.88      8.69 o 
   6   6   3     1331.18     1361.64     20.15 o 
   7   6   3       14.35       18.39     12.45 o 
   8   6   3        2.86       -8.17     11.44 o 
   9   6   3       27.70       30.33      9.64 o 
  10   6   3      589.47      527.54     16.33 o 
  11   6   3       78.39       78.51     11.06 o 
  12   6   3       98.10      111.92     13.40 o 
  13   6   3       33.53       36.21     14.15 o 
  14   6   3      170.47      161.51     12.87 o 
  15   6   3       24.55       -3.93     21.30 o 
 -15   7   3       47.83       31.51     10.96 o 
 -14   7   3      256.88      229.45     18.58 o 
 -13   7   3      388.11      381.14     10.86 o 
 -12   7   3      374.21      389.70      9.61 o 
 -11   7   3      194.91      199.30     14.40 o 
 -10   7   3      733.75      752.17     21.40 o 
  -9   7   3       19.81       15.84      7.79 o 
  -8   7   3     1241.44     1222.86     30.55 o 
  -7   7   3      237.29      243.46      8.58 o 
  -6   7   3     1796.14     1895.09     64.14 o 
  -5   7   3     2743.32     2854.43     85.09 o 
  -4   7   3      227.44      215.33      7.01 o 
  -3   7   3      777.55      806.71     10.24 o 
  -2   7   3     2754.49     2768.75     39.40 o 
  -1   7   3      147.38      128.56      8.48 o 
   0   7   3     1634.22     1689.62     27.68 o 
   1   7   3      183.88      173.02      7.35 o 
   2   7   3     2716.50     2841.82     27.07 o 
   3   7   3      434.51      432.01     13.85 o 
   4   7   3      783.60      799.20     11.60 o 
   5   7   3      281.01      305.11     10.28 o 
   6   7   3       85.50       91.76      8.71 o 
   7   7   3      318.97      289.31     12.93 o 
   8   7   3       40.28       71.95     11.80 o 
   9   7   3        1.88        9.56      8.37 o 
  10   7   3      301.93      313.17     14.68 o 
  11   7   3      125.67      127.42     11.90 o 
  12   7   3       20.92       38.08     10.88 o 
  13   7   3       35.58       47.94     12.01 o 
  14   7   3        0.34       -1.24     15.15 o 
 -15   8   3        3.84       11.07     11.09 o 
 -14   8   3        1.76       14.20     10.75 o 
 -13   8   3        1.53       -3.45     10.38 o 
 -12   8   3        0.49       -8.91      8.91 o 
 -11   8   3       14.04       17.28      9.72 o 
 -10   8   3        0.09       -3.42      8.16 o 
  -9   8   3      135.48      152.84      9.34 o 
  -8   8   3      243.77      248.88      9.09 o 
  -7   8   3       71.05       63.35     10.99 o 
  -6   8   3      348.16      375.07      8.03 o 
  -5   8   3      385.71      398.51     11.14 o 
  -4   8   3      568.42      560.10     22.26 o 
  -3   8   3       67.53       62.77      7.39 o 
  -2   8   3      126.17      122.53      7.13 o 
  -1   8   3      224.01      246.55      8.03 o 
   0   8   3       22.92       32.54      7.26 o 
   1   8   3      406.83      421.73     12.95 o 
   2   8   3      158.82      167.03      7.19 o 
   3   8   3      260.30      279.15     11.45 o 
   4   8   3      552.75      600.82     26.10 o 
   5   8   3      185.37      185.43      8.82 o 
   6   8   3       23.87       30.79      7.41 o 
   7   8   3      200.20      236.51      9.57 o 
   8   8   3      294.40      300.18     14.61 o 
   9   8   3       18.39       23.62     10.27 o 
  10   8   3       47.33       34.32     10.88 o 
  11   8   3       49.42       39.69     11.50 o 
  12   8   3       39.43       36.76     11.80 o 
  13   8   3       67.68       39.97     22.59 o 
 -14   9   3       16.96        4.33     11.00 o 
 -13   9   3       12.57        9.34     11.13 o 
 -12   9   3        8.14        8.56      8.28 o 
 -11   9   3      272.79      255.33      9.83 o 
 -10   9   3      102.94      102.40      8.78 o 
  -9   9   3      211.66      243.86     10.05 o 
  -8   9   3      364.95      377.47      9.48 o 
  -7   9   3      725.93      701.80     13.60 o 
  -6   9   3      511.79      532.74     11.89 o 
  -5   9   3       55.00       54.32      7.76 o 
  -4   9   3        2.58        0.73      6.67 o 
  -3   9   3      631.02      657.87     21.57 o 
  -2   9   3      171.18      202.96      8.98 o 
  -1   9   3     1123.31     1169.71     26.33 o 
   0   9   3      318.52      314.11      8.49 o 
   1   9   3     1020.12     1065.75     31.36 o 
   2   9   3      655.74      650.77     17.76 o 
   3   9   3       49.06       48.55      8.44 o 
   4   9   3       32.96       31.13      6.98 o 
   5   9   3      118.99      124.47      8.49 o 
   6   9   3        4.81       -6.18      8.28 o 
   7   9   3       68.34       64.40      7.98 o 
   8   9   3       24.27       30.35      9.66 o 
   9   9   3      302.18      266.47     13.11 o 
  10   9   3       36.45       21.83     10.77 o 
  11   9   3       44.38       26.09     13.88 o 
  12   9   3        0.10        5.23     16.61 o 
 -13  10   3        8.80       16.68     10.16 o 
 -12  10   3        4.48       -0.23      9.52 o 
 -11  10   3       10.01        4.89      9.32 o 
 -10  10   3       16.11       24.47      8.77 o 
  -9  10   3      143.31      138.71      8.05 o 
  -8  10   3       42.10       35.52      8.35 o 
  -7  10   3       25.18       24.75      7.31 o 
  -6  10   3       65.09       66.43      7.47 o 
  -5  10   3        6.83        9.54      8.69 o 
  -4  10   3       14.15       13.70      6.72 o 
  -3  10   3      582.46      590.09     21.64 o 
  -2  10   3      235.66      238.29      7.26 o 
  -1  10   3        0.98        1.35      7.00 o 
   0  10   3        0.53       -3.56      7.50 o 
   1  10   3        4.96        9.65      7.61 o 
   2  10   3      404.24      432.71     14.91 o 
   3  10   3      256.51      263.17     11.82 o 
   4  10   3        8.68        3.92      8.72 o 
   5  10   3      106.65      114.28      9.50 o 
   6  10   3       99.99      105.77     11.06 o 
   7  10   3      139.77      143.52      9.71 o 
   8  10   3       15.60       15.35      9.67 o 
   9  10   3      142.27      143.18     11.96 o 
  10  10   3       51.16       49.88     11.78 o 
  11  10   3        4.54        1.16     12.11 o 
 -11  11   3       14.20       14.35      9.67 o 
 -10  11   3       33.38       18.43      9.76 o 
  -9  11   3       76.67       66.18      9.05 o 
  -8  11   3        0.64       -7.31      7.31 o 
  -7  11   3      170.68      173.82      8.86 o 
  -6  11   3        3.68       -4.68      9.68 o 
  -5  11   3      576.77      575.22     12.72 o 
  -4  11   3       89.63       84.78      9.23 o 
  -3  11   3      247.38      242.51      8.14 o 
  -2  11   3        0.33        7.09      7.34 o 
  -1  11   3       68.42       79.53      8.29 o 
   0  11   3        3.05       10.80      7.96 o 
   1  11   3      202.83      209.59      8.23 o 
   2  11   3        1.27        0.46      7.16 o 
   3  11   3      150.20      148.17      8.69 o 
   4  11   3       18.10       21.96      9.66 o 
   5  11   3       89.60       92.93     10.02 o 
   6  11   3       27.47       21.66     10.67 o 
   7  11   3       98.15       95.79     11.09 o 
   8  11   3       14.37       10.38      8.56 o 
   9  11   3       39.02       47.96     14.61 o 
  10  11   3        0.12        8.95     10.64 o 
 -10  12   3        0.15        1.93      9.84 o 
  -9  12   3        2.80       -1.48      8.65 o 
  -8  12   3        2.16       -1.71     10.06 o 
  -7  12   3        3.47        2.10      8.01 o 
  -6  12   3        0.13       -3.45      8.11 o 
  -5  12   3        2.60       -4.82      7.98 o 
  -4  12   3       27.33       38.99      9.39 o 
  -3  12   3        0.14        1.43      8.26 o 
  -2  12   3      191.48      171.48      7.64 o 
  -1  12   3       33.62       32.92      8.49 o 
   0  12   3       26.51       33.77      9.22 o 
   1  12   3       22.18       29.71      8.56 o 
   2  12   3        0.26       -7.61      9.46 o 
   3  12   3       13.85       16.11      9.35 o 
   4  12   3       21.64       25.95      8.83 o 
   5  12   3       53.49       49.72      8.46 o 
   6  12   3       16.43       19.78     10.54 o 
   7  12   3       17.94       12.96     11.53 o 
   8  12   3        0.76       -0.31      9.07 o 
  -7  13   3       19.90       21.48      9.69 o 
  -6  13   3        3.41        3.74     11.41 o 
  -5  13   3        8.64        1.24      8.34 o 
  -4  13   3        2.68        6.92      9.08 o 
  -3  13   3       18.38       16.02      9.00 o 
  -2  13   3       28.12       32.16     11.76 o 
  -1  13   3       34.44       20.75      8.26 o 
   0  13   3       80.26       78.38     10.12 o 
   1  13   3       34.23       33.31      9.01 o 
   2  13   3       43.44       28.98      9.20 o 
   3  13   3        8.41        8.04      9.17 o 
   4  13   3       32.51       20.30      8.44 o 
   5  13   3       24.25       20.69      9.43 o 
   6  13   3       17.13        5.60      9.40 o 
  -4  14   3        8.10        7.30      9.78 o 
  -3  14   3        0.51        6.02      9.56 o 
  -2  14   3        4.36        7.98     10.99 o 
  -1  14   3        2.16        5.99      9.53 o 
   0  14   3       50.50       30.96     11.01 o 
   1  14   3        8.36        3.49      8.89 o 
   2  14   3       11.50        4.48      9.84 o 
 -18   0   4       87.37       52.37     23.34 o 
 -16   0   4      116.77      121.81     12.40 o 
 -14   0   4      340.01      301.14     14.29 o 
 -12   0   4     2488.40     2537.63     47.92 o 
 -10   0   4      928.54      913.88     37.00 o 
  -8   0   4     1325.15     1304.42     36.88 o 
  -6   0   4     3507.01     3134.88     28.03 o 
  -4   0   4     1710.05     1584.67     26.37 o 
  -2   0   4    11822.29    11353.98     86.94 o 
   2   0   4       17.32       31.53     12.98 o 
   4   0   4       99.61      119.62     12.77 o 
   6   0   4     4672.69     4283.73    197.41 o 
   8   0   4     1342.79     1302.56     82.81 o 
  10   0   4      291.00      279.12     13.72 o 
  12   0   4      353.08      354.36     24.91 o 
  14   0   4      216.65      239.24     17.01 o 
  16   0   4      170.55      125.52     18.76 o 
 -18   1   4       38.76       36.72      9.59 o 
 -17   1   4        4.74        4.99      9.35 o 
 -16   1   4       65.22       65.20      8.38 o 
 -15   1   4        0.12       -5.22      8.61 o 
 -14   1   4      242.51      259.83     10.06 o 
 -13   1   4      147.95      157.83      9.27 o 
 -12   1   4      915.32      959.02     12.85 o 
 -11   1   4       13.35       12.69      7.29 o 
 -10   1   4     1123.90     1109.85     46.85 o 
  -9   1   4        0.66        5.55      7.88 o 
  -8   1   4     2534.50     2497.70     77.92 o 
  -7   1   4        4.68        2.63      8.94 o 
  -6   1   4      123.56       97.93      7.97 o 
  -5   1   4      157.13      150.29      8.64 o 
  -4   1   4     1739.40     1588.23     13.49 o 
  -3   1   4      491.40      458.01      9.14 o 
  -2   1   4     6711.56     6525.92     42.77 o 
  -1   1   4     3246.78     3292.04     22.18 o 
   0   1   4     1526.67     1574.77     24.46 o 
   1   1   4      132.87      134.95      9.79 o 
   2   1   4      732.43      774.52     18.39 o 
   3   1   4        3.85        2.16      8.25 o 
   4   1   4     1639.40     1443.45     26.31 o 
   5   1   4      663.12      631.99     11.41 o 
   6   1   4      505.59      522.71     11.50 o 
   7   1   4        0.78        2.44      8.65 o 
   8   1   4       89.59       84.54      9.71 o 
   9   1   4        1.20       10.22      8.67 o 
  10   1   4       47.56       50.95      9.44 o 
  11   1   4      114.26      116.86      9.62 o 
  12   1   4       27.43       25.91      9.48 o 
  13   1   4        9.60       10.15     10.57 o 
  14   1   4        3.52        7.12     10.76 o 
  15   1   4        0.34       -3.39     10.79 o 
  16   1   4        0.12       -0.06     12.94 o 
 -18   2   4       22.10       10.32     13.04 o 
 -17   2   4       27.78       18.11     10.53 o 
 -16   2   4      214.32      206.74      9.04 o 
 -15   2   4        4.85        9.13      8.01 o 
 -14   2   4      419.12      406.66      8.56 o 
 -13   2   4        4.68        7.15      7.91 o 
 -12   2   4      477.20      466.44      7.89 o 
 -11   2   4      427.35      421.69      9.55 o 
 -10   2   4      448.07      482.66      8.94 o 
  -9   2   4      804.34      761.05     19.62 o 
  -8   2   4      929.32      917.99     27.82 o 
  -7   2   4     4530.89     4398.40    132.04 o 
  -6   2   4     7202.18     6683.04     45.12 o 
  -5   2   4      423.80      405.06      8.30 o 
  -4   2   4     2139.62     2032.77     14.62 o 
  -3   2   4      463.35      467.00      8.91 o 
  -2   2   4     9889.39     9480.58     33.11 o 
  -1   2   4       10.45       29.11     10.22 o 
   0   2   4     3649.32     3805.00     38.85 o 
   1   2   4     4009.04     3762.85     52.25 o 
   2   2   4      531.84      513.68     10.66 o 
   3   2   4      707.33      553.35     14.35 o 
   4   2   4       91.95       76.19     11.32 o 
   5   2   4      239.42      308.09     12.89 o 
   6   2   4     1497.20     1398.13     33.37 o 
   7   2   4      466.71      415.69     10.39 o 
   8   2   4      486.08      460.55     10.54 o 
   9   2   4      250.85      270.07     10.80 o 
  10   2   4      636.85      648.81     12.41 o 
  11   2   4      890.92      929.29     13.40 o 
  12   2   4      217.58      238.57     11.55 o 
  13   2   4      168.79      162.68      9.89 o 
  14   2   4      141.74      155.37     11.87 o 
  15   2   4       41.08       33.03     12.50 o 
  16   2   4       59.89       37.68     19.25 o 
 -17   3   4       27.58       20.57      9.57 o 
 -16   3   4       79.14       73.35     10.63 o 
 -15   3   4       18.43       33.91      8.55 o 
 -14   3   4      105.03      125.04      8.68 o 
 -13   3   4      150.44      152.37      7.81 o 
 -12   3   4       14.98       13.63      8.06 o 
 -11   3   4      408.96      397.12     14.00 o 
 -10   3   4      541.45      523.65     23.35 o 
  -9   3   4      297.60      273.20     10.15 o 
  -8   3   4      586.34      630.15     12.68 o 
  -7   3   4       56.62       46.54      7.15 o 
  -6   3   4      743.16      783.65     10.36 o 
  -5   3   4     1604.64     1528.13     20.83 o 
  -4   3   4     1185.00     1306.40     13.62 o 
  -3   3   4      460.79      481.52     10.77 o 
  -2   3   4     1383.44     1237.98     11.38 o 
  -1   3   4     6837.95     6531.95     68.24 o 
   0   3   4        3.53       11.26      7.90 o 
   1   3   4        0.91        0.66      8.04 o 
   2   3   4      460.15      509.37     13.46 o 
   3   3   4      127.43      136.80     11.62 o 
   4   3   4      351.80      334.93     10.68 o 
   5   3   4      387.12      379.40     13.92 o 
   6   3   4      120.33      128.07     10.20 o 
   7   3   4      112.54      111.73     13.74 o 
   8   3   4      269.48      293.52     28.74 o 
   9   3   4        0.66       -1.40     12.03 o 
  10   3   4      107.35      109.34     12.74 o 
  11   3   4      177.73      199.03     13.24 o 
  12   3   4       64.28       61.43     15.18 o 
  13   3   4        0.85        8.26     13.84 o 
  14   3   4       36.46       29.36     14.28 o 
  15   3   4        4.21       -6.03     12.37 o 
 -17   4   4       25.52       12.92      9.80 o 
 -16   4   4        5.98        6.17     10.21 o 
 -15   4   4      209.64      208.52     10.44 o 
 -14   4   4      204.98      197.11      8.95 o 
 -13   4   4      137.52      142.18      8.02 o 
 -12   4   4       25.97       23.76      7.08 o 
 -11   4   4      332.59      323.05     11.12 o 
 -10   4   4        1.83        5.14      7.03 o 
  -9   4   4      156.58      138.24      9.93 o 
  -8   4   4       16.53       40.15     10.00 o 
  -7   4   4      339.35      313.14      8.62 o 
  -6   4   4     5120.10     5269.23    107.49 o 
  -5   4   4     5701.43     5878.99     69.56 o 
  -4   4   4      152.00      172.95      7.48 o 
  -3   4   4     2722.63     2576.90     24.02 o 
  -2   4   4     1308.30     1280.92     12.85 o 
  -1   4   4      388.70      338.45      8.13 o 
   0   4   4       95.42      114.00      9.10 o 
   1   4   4      226.73      124.94      7.63 o 
   2   4   4       43.47       84.91      9.05 o 
   3   4   4      818.87      610.47     26.86 o 
   4   4   4     1145.49     1231.17     23.50 o 
   5   4   4     3837.37     3771.38    117.83 o 
   6   4   4      948.88     1013.66     14.81 o 
   7   4   4      787.28      805.72     51.33 o 
   8   4   4       42.40       50.15      9.83 o 
   9   4   4      343.52      360.23     26.25 o 
  10   4   4      109.24      123.90     10.68 o 
  11   4   4      878.29      961.54     16.36 o 
  12   4   4       42.56       60.56     11.04 o 
  13   4   4      248.97      274.38     12.90 o 
  14   4   4       52.27       47.02     12.19 o 
  15   4   4      112.66      104.81     33.85 o 
 -17   5   4       90.62       62.21     15.96 o 
 -16   5   4        5.80       -5.24     10.92 o 
 -15   5   4       48.82       46.19      9.91 o 
 -14   5   4       15.18       17.24      8.44 o 
 -13   5   4      107.45      120.97      8.55 o 
 -12   5   4        1.80        5.11      7.11 o 
 -11   5   4      276.18      306.88      8.77 o 
 -10   5   4      329.72      330.81      9.61 o 
  -9   5   4      256.48      258.60     17.84 o 
  -8   5   4        0.91        2.65      6.90 o 
  -7   5   4      529.62      525.12     24.54 o 
  -6   5   4        1.10        6.38      7.03 o 
  -5   5   4     4727.72     4642.58     88.13 o 
  -4   5   4     2548.74     2577.49     62.60 o 
  -3   5   4       48.08       64.51      6.71 o 
  -2   5   4     8249.14     8676.83     51.61 o 
  -1   5   4      959.19     1152.03     12.44 o 
   0   5   4     1613.12     1727.87     26.75 o 
   1   5   4       35.73       59.15      7.57 o 
   2   5   4       95.36       83.54      8.13 o 
   3   5   4      358.54      334.51     10.34 o 
   4   5   4      795.70      864.29     26.91 o 
   5   5   4       71.71       85.60     14.54 o 
   6   5   4      380.13      417.84     10.00 o 
   7   5   4      211.96      223.73     25.14 o 
   8   5   4       21.80       30.49      8.36 o 
   9   5   4       12.99        8.22      9.67 o 
  10   5   4        0.02       14.70     11.82 o 
  11   5   4        0.42       -1.87     12.59 o 
  12   5   4       43.25       48.59     13.92 o 
  13   5   4       14.34        7.80      9.63 o 
  14   5   4        0.01        1.48     10.52 o 
  15   5   4        0.16       10.56     12.99 o 
 -16   6   4        1.02       -6.89     10.74 o 
 -15   6   4       15.05        3.85      9.27 o 
 -14   6   4      170.21      159.46     10.50 o 
 -13   6   4      175.50      198.07     10.34 o 
 -12   6   4      178.32      179.85     12.11 o 
 -11   6   4      466.47      467.18     10.80 o 
 -10   6   4      111.14      100.15      8.17 o 
  -9   6   4       17.57       18.11      8.74 o 
  -8   6   4       45.10       33.50      7.42 o 
  -7   6   4      734.96      717.70     27.29 o 
  -6   6   4     1466.57     1498.97     28.56 o 
  -5   6   4       25.35       21.97      6.44 o 
  -4   6   4      574.78      543.49      7.98 o 
  -3   6   4     1807.64     1637.76     36.63 o 
  -2   6   4        5.01       -0.52      7.87 o 
  -1   6   4       65.08       51.90      8.24 o 
   0   6   4       74.45       82.89      8.82 o 
   1   6   4     4197.64     4225.01     37.57 o 
   2   6   4        7.85       11.18      7.11 o 
   3   6   4     1006.72      906.87     28.67 o 
   4   6   4      695.82      668.64     10.14 o 
   5   6   4     1292.62     1295.79     18.24 o 
   6   6   4      115.14      109.89     11.79 o 
   7   6   4      838.51      901.51     31.74 o 
   8   6   4       31.75       34.57     11.81 o 
   9   6   4      314.47      300.71     31.10 o 
  10   6   4       43.09       44.02      9.07 o 
  11   6   4      275.60      260.89     10.48 o 
  12   6   4      188.42      196.73     14.06 o 
  13   6   4      397.24      377.15     17.59 o 
  14   6   4        1.84       -1.15     10.48 o 
 -15   7   4       28.47       30.10     10.52 o 
 -14   7   4        5.11       -6.48      9.17 o 
 -13   7   4      121.96      126.35     10.02 o 
 -12   7   4       70.09       71.29      9.58 o 
 -11   7   4      360.29      394.25     14.53 o 
 -10   7   4       46.85       47.37      8.05 o 
  -9   7   4      136.46      155.64      9.23 o 
  -8   7   4      321.32      326.38     14.13 o 
  -7   7   4      522.29      562.44     22.34 o 
  -6   7   4      758.02      759.30     28.93 o 
  -5   7   4      250.42      229.29      9.47 o 
  -4   7   4      189.52      195.96      8.77 o 
  -3   7   4       30.12       31.70      7.08 o 
  -2   7   4       74.79       69.67      6.99 o 
  -1   7   4       94.12       82.98      7.85 o 
   0   7   4      895.54      932.07     13.37 o 
   1   7   4       57.98       60.81      6.85 o 
   2   7   4      495.98      524.12     10.76 o 
   3   7   4       20.49       24.16      8.40 o 
   4   7   4      120.15      118.16      9.22 o 
   5   7   4        1.24        0.27      7.81 o 
   6   7   4       63.28       60.96      8.44 o 
   7   7   4       17.47       14.43     11.44 o 
   8   7   4       28.31       35.65     10.69 o 
   9   7   4       20.09       20.69     14.31 o 
  10   7   4        2.30       -4.73     12.79 o 
  11   7   4        0.82       -9.01     10.81 o 
  12   7   4        1.08        5.18     11.37 o 
  13   7   4       11.62        4.35     12.09 o 
  14   7   4       53.82       33.26     22.27 o 
 -15   8   4       24.23       13.14      9.35 o 
 -14   8   4       26.47       22.03      9.28 o 
 -13   8   4        0.58        4.27      9.23 o 
 -12   8   4      116.41      132.72     10.97 o 
 -11   8   4       61.14       66.48      9.33 o 
 -10   8   4      216.79      192.33      9.51 o 
  -9   8   4      705.52      670.53     25.74 o 
  -8   8   4      466.38      499.67     13.57 o 
  -7   8   4      627.03      641.32     15.98 o 
  -6   8   4      815.75      815.49     26.27 o 
  -5   8   4        4.95        5.78      7.93 o 
  -4   8   4      504.07      535.92     16.63 o 
  -3   8   4      584.00      540.71      8.43 o 
  -2   8   4      844.35      838.95     21.75 o 
  -1   8   4      368.56      369.42      8.35 o 
   0   8   4      515.62      519.50     15.29 o 
   1   8   4        6.75       13.08      6.62 o 
   2   8   4      636.90      662.33     21.25 o 
   3   8   4      989.05     1004.19     22.84 o 
   4   8   4      284.87      290.21     12.60 o 
   5   8   4      146.92      134.51      8.68 o 
   6   8   4      188.24      203.75      9.31 o 
   7   8   4      171.96      206.87     12.67 o 
   8   8   4       74.40       92.58     12.63 o 
   9   8   4      238.79      207.28     11.36 o 
  10   8   4      194.89      171.31     12.22 o 
  11   8   4       73.28       69.27     13.94 o 
  12   8   4      161.64      125.96     27.64 o 
  13   8   4       20.33       19.97     14.08 o 
 -14   9   4       79.61       52.98     10.09 o 
 -13   9   4        0.52        3.24      9.25 o 
 -12   9   4        7.53       15.43     10.45 o 
 -11   9   4        6.79        1.58      8.69 o 
 -10   9   4        4.97        5.70      8.36 o 
  -9   9   4      243.29      236.88      8.83 o 
  -8   9   4      201.96      201.86      9.71 o 
  -7   9   4      123.35      102.96      7.56 o 
  -6   9   4        7.19        5.67      7.66 o 
  -5   9   4       33.41       26.85      6.48 o 
  -4   9   4      150.03      168.35      8.05 o 
  -3   9   4       27.12       43.09      7.55 o 
  -2   9   4       37.91       45.70      7.05 o 
  -1   9   4      101.87      124.83      7.84 o 
   0   9   4      455.75      486.47      9.14 o 
   1   9   4       83.85       81.08      7.04 o 
   2   9   4       39.89       45.76      7.80 o 
   3   9   4       37.10       43.08      7.49 o 
   4   9   4        3.98        8.23      7.79 o 
   5   9   4      145.62      138.18      8.82 o 
   6   9   4        1.11        9.47      8.63 o 
   7   9   4       45.79       30.89      9.86 o 
   8   9   4      105.61      118.28     13.49 o 
   9   9   4        1.52       -8.59     10.51 o 
  10   9   4       16.89        9.97     11.45 o 
  11   9   4        3.09      -11.93     11.93 o 
  12   9   4        7.75        9.65     19.25 o 
 -13  10   4        4.31       11.83      9.74 o 
 -12  10   4        5.46        3.23      8.71 o 
 -11  10   4        0.01       -7.61      9.06 o 
 -10  10   4      284.02      262.23      9.69 o 
  -9  10   4       28.39       25.08      7.99 o 
  -8  10   4      591.34      611.45     33.06 o 
  -7  10   4       28.25       21.28      8.05 o 
  -6  10   4      180.10      188.26     13.39 o 
  -5  10   4       80.91       74.82      7.56 o 
  -4  10   4      279.34      300.55     20.26 o 
  -3  10   4      109.82      106.13      7.22 o 
  -2  10   4     1170.40     1275.58     31.85 o 
  -1  10   4       14.04       25.05      7.55 o 
   0  10   4      127.65      135.30      8.03 o 
   1  10   4       36.31       31.54      7.77 o 
   2  10   4      473.68      495.93     16.82 o 
   3  10   4       22.10       22.23      7.22 o 
   4  10   4      524.49      516.33     12.50 o 
   5  10   4       48.11       37.17      9.25 o 
   6  10   4      119.72      123.80     10.47 o 
   7  10   4       41.14       42.26      9.51 o 
   8  10   4      171.68      170.00     24.28 o 
   9  10   4        0.26        4.38      9.61 o 
  10  10   4      195.01      170.64     12.81 o 
  11  10   4        1.20        6.65     10.66 o 
 -11  11   4        3.27       16.72      9.57 o 
 -10  11   4       54.35       41.45      8.60 o 
  -9  11   4        1.26        3.25      8.03 o 
  -8  11   4       82.12       88.93      9.83 o 
  -7  11   4        0.35       -0.56      8.27 o 
  -6  11   4       48.50       56.03      9.42 o 
  -5  11   4       22.45       19.52      9.11 o 
  -4  11   4       53.91       62.64      8.29 o 
  -3  11   4        0.93        5.56      7.94 o 
  -2  11   4      125.73      129.91      8.48 o 
  -1  11   4        6.16        8.66      7.98 o 
   0  11   4        1.37       -3.48      7.30 o 
   1  11   4        0.09        1.12      7.97 o 
   2  11   4       65.08       66.32      7.09 o 
   3  11   4        3.11        9.36      8.97 o 
   4  11   4       17.72       12.64      8.69 o 
   5  11   4       32.03       39.23      9.29 o 
   6  11   4        9.57        6.67      8.07 o 
   7  11   4       22.67       25.37     11.36 o 
   8  11   4       35.87       54.19     14.33 o 
   9  11   4       14.15       11.92     10.27 o 
 -10  12   4       17.07        9.43     11.07 o 
  -9  12   4      108.89       71.87      9.91 o 
  -8  12   4       49.36       41.39      9.18 o 
  -7  12   4       66.47       47.66      8.52 o 
  -6  12   4      142.17      120.01     11.03 o 
  -5  12   4        4.18        4.61      8.56 o 
  -4  12   4      141.69      138.67     15.13 o 
  -3  12   4       48.19       53.26      7.77 o 
  -2  12   4       92.98       98.82     12.75 o 
  -1  12   4      157.72      157.92      9.88 o 
   0  12   4       80.79       81.43      9.53 o 
   1  12   4       47.68       51.38      8.77 o 
   2  12   4       97.32       91.25      9.59 o 
   3  12   4       12.47       12.79      9.45 o 
   4  12   4      143.94      136.70     10.09 o 
   5  12   4        5.99       12.28     10.41 o 
   6  12   4      138.59      130.71     11.76 o 
   7  12   4       25.09       25.92     10.50 o 
   8  12   4       63.56       55.08     15.87 o 
  -7  13   4       35.19       31.42     10.91 o 
  -6  13   4       56.04       31.61     10.98 o 
  -5  13   4        0.67        1.67      8.28 o 
  -4  13   4       32.89       38.42      8.48 o 
  -3  13   4        0.17        1.14      8.20 o 
  -2  13   4       11.78       10.69      8.13 o 
  -1  13   4        0.91       -5.81      8.14 o 
   0  13   4        0.40        0.90     10.00 o 
   1  13   4       26.25       12.39      9.13 o 
   2  13   4        0.09        7.92      9.21 o 
   3  13   4       24.03        7.53      9.16 o 
   4  13   4        0.79       -5.94      8.48 o 
   5  13   4       11.89        7.49      9.55 o 
  -3  14   4       89.45       67.71     11.62 o 
  -2  14   4       16.81       10.23      9.56 o 
  -1  14   4       48.60       36.78     12.79 o 
   0  14   4        5.55        5.43      9.94 o 
   1  14   4       73.55       32.02      9.95 o 
 -17   0   5      176.90      154.06     31.47 o 
 -15   0   5      266.96      318.34     46.03 o 
 -13   0   5      790.09      823.97     21.52 o 
 -11   0   5     4638.77     4602.74    170.34 o 
  -9   0   5     8613.94     8244.54    522.47 o 
  -7   0   5     2757.18     2749.30     80.40 o 
  -5   0   5      198.67      154.52     11.00 o 
  -3   0   5     1106.06     1074.66     18.23 o 
  -1   0   5    12996.66    11923.89    116.40 o 
   1   0   5     1695.89     1415.55     29.40 o 
   3   0   5     2351.97     2044.82     33.33 o 
   5   0   5      896.09      908.09     18.21 o 
   7   0   5     4382.33     4485.96     89.34 o 
   9   0   5     1984.66     1960.77     50.30 o 
  11   0   5      350.57      351.80     16.39 o 
  13   0   5      146.55      148.18     14.46 o 
  15   0   5       74.16       64.60     19.25 o 
 -18   1   5        6.00        7.98     10.01 o 
 -17   1   5        1.31        4.29      9.45 o 
 -16   1   5        0.61       -7.50      7.52 o 
 -15   1   5       92.65       90.50      8.77 o 
 -14   1   5      141.09      158.13      9.42 o 
 -13   1   5       74.25       80.54     10.31 o 
 -12   1   5       31.32       33.10      8.03 o 
 -11   1   5       41.14       48.25      7.75 o 
 -10   1   5      248.15      239.15     10.08 o 
  -9   1   5       46.35       53.70      8.61 o 
  -8   1   5      688.19      749.06     19.39 o 
  -7   1   5     1158.22     1173.77     15.42 o 
  -6   1   5       39.04       27.61      7.63 o 
  -5   1   5     1907.89     1758.75     36.58 o 
  -4   1   5       28.02       18.05      6.43 o 
  -3   1   5       67.18       54.75      7.00 o 
  -2   1   5       38.77       39.60      7.13 o 
  -1   1   5     1757.47     1779.89     14.18 o 
   0   1   5       90.98       87.96      8.95 o 
   1   1   5     9236.27     8096.03    150.78 o 
   2   1   5       43.82       45.49      7.98 o 
   3   1   5     1837.43     1536.94     18.05 o 
   4   1   5       11.17       16.52      7.81 o 
   5   1   5      255.20      250.26      9.75 o 
   6   1   5       20.29       32.08      8.04 o 
   7   1   5       76.60       72.33      9.17 o 
   8   1   5      449.88      442.92     11.33 o 
   9   1   5      551.62      567.10     11.88 o 
  10   1   5      150.70      158.51      9.70 o 
  11   1   5       65.21       77.20     10.05 o 
  12   1   5      150.47      155.97     10.87 o 
  13   1   5      227.93      234.37     11.91 o 
  14   1   5        1.14        6.90     11.19 o 
  15   1   5       74.12       76.70     12.33 o 
 -18   2   5       24.23       13.82     11.35 o 
 -17   2   5      123.48      100.33      8.53 o 
 -16   2   5       42.30       41.03      8.40 o 
 -15   2   5      598.52      635.86      9.69 o 
 -14   2   5      157.52      150.09      8.84 o 
 -13   2   5      746.02      749.39     12.63 o 
 -12   2   5      159.42      150.12      7.13 o 
 -11   2   5      251.94      239.24      7.84 o 
 -10   2   5       31.02       33.71      7.61 o 
  -9   2   5     3501.66     3525.46     66.86 o 
  -8   2   5      144.18      119.11      7.18 o 
  -7   2   5     3720.58     3893.88     48.88 o 
  -6   2   5      734.12      604.91     12.64 o 
  -5   2   5     4323.27     4245.96     16.65 o 
  -4   2   5      375.64      338.84      8.22 o 
  -3   2   5      534.88      486.93      8.34 o 
  -2   2   5     2035.50     1966.36     15.00 o 
  -1   2   5      705.82      597.68     11.41 o 
   0   2   5     1549.81     1608.08     37.77 o 
   1   2   5       11.90       11.43      8.79 o 
   2   2   5     1810.73     1743.54     20.11 o 
   3   2   5     4594.46     4405.24     77.88 o 
   4   2   5     1126.21     1044.86     14.89 o 
   5   2   5     2478.02     2452.14     73.37 o 
   6   2   5      366.94      339.12     12.56 o 
   7   2   5     2690.39     2669.82     34.44 o 
   8   2   5      404.13      426.49     28.11 o 
   9   2   5        3.87        0.65      8.81 o 
  10   2   5      965.14      979.33     14.29 o 
  11   2   5      805.62      847.02     13.73 o 
  12   2   5       74.09       82.11     11.03 o 
  13   2   5       28.04       33.69     11.03 o 
  14   2   5       28.86       31.08     13.04 o 
  15   2   5       49.55       33.20     15.51 o 
 -17   3   5        4.56        5.56      8.53 o 
 -16   3   5        7.17       10.69      9.13 o 
 -15   3   5        0.52       14.27      8.52 o 
 -14   3   5       18.82       21.83      7.67 o 
 -13   3   5       81.64       74.37      7.65 o 
 -12   3   5       15.29       -1.03      8.77 o 
 -11   3   5      567.00      585.40     13.48 o 
 -10   3   5      425.52      438.13      9.96 o 
  -9   3   5       42.37       43.86      7.22 o 
  -8   3   5       59.42       51.19      7.36 o 
  -7   3   5      324.76      374.25      8.76 o 
  -6   3   5      224.19      209.75      7.12 o 
  -5   3   5       43.19       62.34      6.85 o 
  -4   3   5      260.44      271.74      6.65 o 
  -3   3   5      302.44      336.68      8.48 o 
  -2   3   5     1285.58     1342.71     16.95 o 
  -1   3   5     1176.91     1160.75     17.32 o 
   0   3   5      149.59      149.89     10.71 o 
   1   3   5      441.12      407.71     12.26 o 
   2   3   5      324.36      321.48      9.20 o 
   3   3   5      738.34      635.22     10.23 o 
   4   3   5       15.80       32.20      9.09 o 
   5   3   5      480.96      532.50     18.66 o 
   6   3   5      598.94      549.91     12.65 o 
   7   3   5      345.66      357.21     22.34 o 
   8   3   5      190.73      199.05     20.98 o 
   9   3   5      329.59      341.19     11.52 o 
  10   3   5      267.10      307.35     28.08 o 
  11   3   5      293.97      298.72     14.29 o 
  12   3   5        1.00       -0.59     13.42 o 
  13   3   5       10.18        1.05     13.66 o 
  14   3   5       90.96       85.48     19.16 o 
  15   3   5       28.03       24.55     15.56 o 
 -17   4   5       32.41       16.21     10.69 o 
 -16   4   5       87.51       79.00      9.46 o 
 -15   4   5       89.09      100.55      9.87 o 
 -14   4   5      281.41      290.84     11.21 o 
 -13   4   5       52.97       59.30      9.16 o 
 -12   4   5      681.18      721.59     13.67 o 
 -11   4   5      276.17      263.27      7.92 o 
 -10   4   5       15.55       21.65      8.53 o 
  -9   4   5       12.20       17.01     11.40 o 
  -8   4   5     1845.51     1783.44     69.13 o 
  -7   4   5      559.04      532.45     16.48 o 
  -6   4   5     1657.87     1448.84     29.86 o 
  -5   4   5     2145.13     2224.38     18.31 o 
  -4   4   5     1282.91     1130.74     13.77 o 
  -3   4   5     1999.48     2143.93     27.81 o 
  -2   4   5     1140.11      970.93     10.37 o 
  -1   4   5      167.44      187.69      8.22 o 
   0   4   5       22.62       23.67      7.17 o 
   1   4   5      166.04      190.95     10.21 o 
   2   4   5       93.49       53.04      8.83 o 
   3   4   5      122.06       89.91      9.66 o 
   4   4   5     6846.91     7024.43    102.54 o 
   5   4   5     1066.67     1094.39     25.23 o 
   6   4   5     2302.53     2532.81     88.34 o 
   7   4   5      130.05      145.22     12.04 o 
   8   4   5     1160.27     1188.02     15.90 o 
   9   4   5        0.43       11.59     12.00 o 
  10   4   5      558.34      586.99     35.08 o 
  11   4   5       78.37       80.27     13.21 o 
  12   4   5      594.67      574.25     12.26 o 
  13   4   5      128.30      135.19     14.98 o 
  14   4   5       40.90       41.65     15.34 o 
  15   4   5        1.00        0.93     15.78 o 
 -17   5   5       28.26       20.94     10.11 o 
 -16   5   5        0.29        0.08     10.35 o 
 -15   5   5        4.81       14.26      8.79 o 
 -14   5   5        2.38        8.48      8.63 o 
 -13   5   5        0.06       10.98      8.96 o 
 -12   5   5        2.68        0.00      7.84 o 
 -11   5   5        0.76       -1.05      8.72 o 
 -10   5   5       99.45      103.75      7.44 o 
  -9   5   5      255.62      258.87     14.21 o 
  -8   5   5       10.83        9.58      7.71 o 
  -7   5   5      150.75      144.25      8.20 o 
  -6   5   5       74.27       58.10      7.23 o 
  -5   5   5       41.35       24.65      7.56 o 
  -4   5   5        7.41        8.72      6.07 o 
  -3   5   5      183.26      182.17      7.68 o 
  -2   5   5      209.94      185.36      8.00 o 
  -1   5   5       59.81       46.04      7.50 o 
   0   5   5        2.25        6.82      6.60 o 
   1   5   5       10.14       14.11      8.54 o 
   2   5   5       66.48       51.08      8.54 o 
   3   5   5      472.05      542.58     14.59 o 
   4   5   5      527.45      563.07     31.51 o 
   5   5   5      442.74      525.55     13.23 o 
   6   5   5      504.51      544.01     13.20 o 
   7   5   5       22.35       36.60      9.72 o 
   8   5   5      169.26      169.04     12.58 o 
   9   5   5        4.64        7.05      8.48 o 
  10   5   5      210.30      232.65     12.88 o 
  11   5   5        0.03       13.06     13.12 o 
  12   5   5       72.21       56.05     13.94 o 
  13   5   5        9.82       16.21     14.21 o 
  14   5   5        4.81        9.02     15.17 o 
 -16   6   5       11.63       12.24     12.42 o 
 -15   6   5        1.65        2.62      9.20 o 
 -14   6   5      299.22      290.55     10.88 o 
 -13   6   5       73.08       69.42      9.27 o 
 -12   6   5      143.83      138.07      8.39 o 
 -11   6   5       22.17       52.40     11.71 o 
 -10   6   5      783.18      761.87     56.24 o 
  -9   6   5      446.22      483.25     12.52 o 
  -8   6   5       10.93        9.59      7.07 o 
  -7   6   5      771.71      783.68     18.83 o 
  -6   6   5     2414.89     2372.29     77.73 o 
  -5   6   5      281.88      289.60     11.79 o 
  -4   6   5      306.32      307.54     14.53 o 
  -3   6   5      402.13      477.12     10.12 o 
  -2   6   5       84.01       53.09      8.25 o 
  -1   6   5       18.83        7.42      7.20 o 
   0   6   5       44.70       31.26      7.36 o 
   1   6   5      920.62      888.43      9.61 o 
   2   6   5     2261.13     2232.13     24.78 o 
   3   6   5      195.59      195.04      8.69 o 
   4   6   5     1133.43     1160.10     15.22 o 
   5   6   5      551.55      650.11     34.19 o 
   6   6   5     1110.50     1115.88    124.66 o 
   7   6   5       13.61       26.63     14.15 o 
   8   6   5      687.78      720.22     34.65 o 
   9   6   5        1.49       -2.69     10.07 o 
  10   6   5      733.20      701.58     22.66 o 
  11   6   5      200.51      184.54     11.70 o 
  12   6   5      293.59      293.82     24.43 o 
  13   6   5       12.14        4.11     10.43 o 
  14   6   5       67.24       39.77     12.68 o 
 -15   7   5       44.10       37.71     11.02 o 
 -14   7   5       18.70       21.03      8.07 o 
 -13   7   5       11.87       18.43      9.32 o 
 -12   7   5       22.09       13.86      7.59 o 
 -11   7   5       31.16       42.20      8.18 o 
 -10   7   5        1.15        1.24      8.89 o 
  -9   7   5        3.16        9.64      7.95 o 
  -8   7   5       13.56        8.96      6.37 o 
  -7   7   5      138.13      117.20      7.88 o 
  -6   7   5       44.34       35.48      6.52 o 
  -5   7   5      140.72      135.24      7.18 o 
  -4   7   5      182.49      199.75      7.16 o 
  -3   7   5      358.45      411.61     18.85 o 
  -2   7   5      152.56      149.97      8.09 o 
  -1   7   5       81.39      106.87      8.50 o 
   0   7   5        4.13        9.33      7.20 o 
   1   7   5       36.75       56.35      7.44 o 
   2   7   5      675.41      700.59      9.83 o 
   3   7   5      110.83      123.89     13.25 o 
   4   7   5      375.31      394.68      8.73 o 
   5   7   5       91.51       82.61      8.04 o 
   6   7   5      116.61      108.45     10.54 o 
   7   7   5        0.33       19.92     11.60 o 
   8   7   5        3.18       -9.96      9.96 o 
   9   7   5       77.58       53.31     17.77 o 
  10   7   5      155.61      156.74     11.45 o 
  11   7   5       64.61       71.08     13.84 o 
  12   7   5       51.56       46.86     14.50 o 
  13   7   5       29.36       13.30     20.39 o 
 -15   8   5       41.95       33.42     11.14 o 
 -14   8   5        5.07        5.68     10.62 o 
 -13   8   5       67.60       74.80     10.19 o 
 -12   8   5       83.86       88.35      9.79 o 
 -11   8   5      241.94      236.65      9.29 o 
 -10   8   5      189.72      201.67     13.41 o 
  -9   8   5      119.44      128.47      8.11 o 
  -8   8   5      164.62      194.95      7.05 o 
  -7   8   5      151.65      158.73      8.92 o 
  -6   8   5      298.41      310.42      9.12 o 
  -5   8   5      394.77      435.51     13.27 o 
  -4   8   5       62.28       66.56      7.50 o 
  -3   8   5      328.60      359.30     15.12 o 
  -2   8   5     1121.71     1207.37     39.97 o 
  -1   8   5     1056.64     1097.14     24.63 o 
   0   8   5        9.88        9.51      7.36 o 
   1   8   5     1136.20     1133.76     38.51 o 
   2   8   5      674.07      613.16      9.71 o 
   3   8   5      272.91      284.87     12.69 o 
   4   8   5      187.52      172.45      7.99 o 
   5   8   5      267.42      302.72     14.32 o 
   6   8   5       14.61       11.70      8.53 o 
   7   8   5      158.53      159.14     10.46 o 
   8   8   5      335.69      367.24     12.13 o 
   9   8   5      239.85      254.02     16.15 o 
  10   8   5       66.08       59.70     13.87 o 
  11   8   5       72.66       74.00     14.19 o 
  12   8   5       14.65        0.74     12.58 o 
 -14   9   5       16.75       21.38     11.64 o 
 -13   9   5        2.61        1.69      9.44 o 
 -12   9   5        0.01       -1.02      8.01 o 
 -11   9   5        2.43       -0.08      8.60 o 
 -10   9   5       20.96       31.08      8.31 o 
  -9   9   5      318.93      321.80      8.99 o 
  -8   9   5      248.35      226.96     15.10 o 
  -7   9   5       65.75       77.12      7.34 o 
  -6   9   5       16.89       14.42      7.64 o 
  -5   9   5      149.99      161.30      8.12 o 
  -4   9   5       79.73       75.09      8.54 o 
  -3   9   5      196.66      204.05      9.08 o 
  -2   9   5       40.27       43.97      7.72 o 
  -1   9   5        2.25       -7.18      8.26 o 
   0   9   5        1.99        3.22      7.38 o 
   1   9   5        0.49        2.17      7.53 o 
   2   9   5        2.44        3.92      8.19 o 
   3   9   5       93.14       98.19      9.20 o 
   4   9   5       55.03       58.97      8.53 o 
   5   9   5        7.93       11.33      8.33 o 
   6   9   5      127.48      128.64     11.31 o 
   7   9   5       80.70       66.46     13.01 o 
   8   9   5       11.79       20.46     12.50 o 
   9   9   5       18.08       19.04     10.82 o 
  10   9   5        5.57        5.36     10.16 o 
  11   9   5       53.16       50.75     12.35 o 
 -13  10   5       51.63       29.44      9.60 o 
 -12  10   5        2.31        5.29      9.45 o 
 -11  10   5      119.48      117.60     10.45 o 
 -10  10   5        1.65        4.86      8.82 o 
  -9  10   5      504.13      519.55     15.14 o 
  -8  10   5      217.89      216.38      8.74 o 
  -7  10   5      150.36      140.07      7.33 o 
  -6  10   5       10.83        7.46      7.97 o 
  -5  10   5      304.73      334.40     11.42 o 
  -4  10   5        6.31       11.80      6.96 o 
  -3  10   5      405.46      425.87     14.43 o 
  -2  10   5        4.01        2.83      7.90 o 
  -1  10   5      439.54      507.32     18.43 o 
   0  10   5       17.35       24.83      7.11 o 
   1  10   5      304.26      323.75     22.28 o 
   2  10   5        6.36        9.69      7.77 o 
   3  10   5      228.88      232.54      8.77 o 
   4  10   5        4.10        3.09      8.27 o 
   5  10   5      130.83      132.62      9.33 o 
   6  10   5       20.34       26.40      9.19 o 
   7  10   5      276.86      229.21     20.38 o 
   8  10   5        3.48        8.18     18.66 o 
   9  10   5       90.88       76.58     22.75 o 
  10  10   5        8.53       -6.15     17.43 o 
 -11  11   5       23.02       10.89      8.72 o 
 -10  11   5       64.67       50.12      9.38 o 
  -9  11   5       25.83       21.38      7.51 o 
  -8  11   5        5.08       14.35      9.69 o 
  -7  11   5        2.54        1.67      7.75 o 
  -6  11   5        5.95        1.85      7.70 o 
  -5  11   5        9.58        6.88      9.22 o 
  -4  11   5       10.46       18.25      7.30 o 
  -3  11   5       27.99       30.39      7.43 o 
  -2  11   5        6.79        3.81     10.53 o 
  -1  11   5        0.21        0.27      7.40 o 
   0  11   5        0.33       -0.38      7.21 o 
   1  11   5       72.48       92.16      9.15 o 
   2  11   5        0.12        1.21      7.94 o 
   3  11   5        6.67        4.54      9.41 o 
   4  11   5       21.89       14.15      9.67 o 
   5  11   5      103.43       93.67      9.77 o 
   6  11   5        4.32        4.78      9.69 o 
   7  11   5       99.78      119.12     19.56 o 
   8  11   5        1.88        2.51     11.70 o 
   9  11   5       34.89       21.16     14.79 o 
 -10  12   5       98.94       59.34     21.80 o 
  -9  12   5       44.02       20.47      8.68 o 
  -8  12   5       81.98       59.31     10.80 o 
  -7  12   5       92.07       95.15     10.46 o 
  -6  12   5       33.38       45.48      8.83 o 
  -5  12   5      401.08      434.21     10.78 o 
  -4  12   5        2.41        6.58      8.64 o 
  -3  12   5      100.26       80.68      8.85 o 
  -2  12   5      166.45      166.66      9.93 o 
  -1  12   5       27.54       46.93      9.85 o 
   0  12   5      148.06      143.50      9.26 o 
   1  12   5       62.52       70.83      8.58 o 
   2  12   5       51.48       54.98      8.70 o 
   3  12   5       33.26       27.90      8.31 o 
   4  12   5        7.81        4.99      9.17 o 
   5  12   5       72.84       60.08      9.88 o 
   6  12   5       78.21       40.57     10.46 o 
   7  12   5       74.95       47.05     31.40 o 
  -7  13   5        0.10        2.83      8.87 o 
  -6  13   5        9.83       -0.62      8.58 o 
  -5  13   5        1.01       -1.00      9.30 o 
  -4  13   5       21.40       18.47      9.25 o 
  -3  13   5        2.00       -3.43      9.00 o 
  -2  13   5       31.80       24.61      8.43 o 
  -1  13   5        2.79        9.37     10.19 o 
   0  13   5        7.37       14.29      8.53 o 
   1  13   5        2.57        3.48      9.04 o 
   2  13   5       11.60       12.20      9.24 o 
   3  13   5       52.60       21.11     10.69 o 
   4  13   5        2.88        2.14      9.42 o 
   5  13   5       22.17        9.08     10.22 o 
  -2  14   5       69.47       48.35      9.98 o 
  -1  14   5       18.30       19.85      9.12 o 
   0  14   5       61.71       37.19     16.67 o 
 -18   0   6       88.69       83.79     21.87 o 
 -16   0   6      259.00      259.26     14.87 o 
 -14   0   6      223.52      236.97     16.56 o 
 -12   0   6       68.55       75.22     12.72 o 
 -10   0   6      342.95      313.70     17.79 o 
  -8   0   6     5243.35     5211.20    210.63 o 
  -6   0   6      230.54      261.18      9.81 o 
  -4   0   6     1195.53     1086.78     17.01 o 
  -2   0   6     8930.34     8739.74    181.63 o 
   0   0   6     7692.12     7228.33    269.70 o 
   2   0   6     2688.73     2609.84     46.14 o 
   4   0   6      439.77      340.50     13.79 o 
   6   0   6        1.17       -0.21     12.58 o 
   8   0   6      218.10      211.01     13.67 o 
  10   0   6      298.60      280.91     17.27 o 
  12   0   6        7.25       18.87     14.59 o 
  14   0   6        5.61       12.23     18.02 o 
 -18   1   6       25.54       19.13      8.55 o 
 -17   1   6       14.91       20.42      7.91 o 
 -16   1   6       54.38       60.88      7.60 o 
 -15   1   6       27.53       29.03      8.46 o 
 -14   1   6       42.54       41.52      7.68 o 
 -13   1   6       77.59       70.24      8.98 o 
 -12   1   6      128.67      143.72      9.16 o 
 -11   1   6      164.64      146.03      7.07 o 
 -10   1   6      352.61      401.64     21.27 o 
  -9   1   6      229.76      202.76      7.19 o 
  -8   1   6      208.48      207.08     11.42 o 
  -7   1   6       13.25       21.19      8.54 o 
  -6   1   6      587.70      409.16      8.51 o 
  -5   1   6      113.80      105.16      7.25 o 
  -4   1   6      423.76      397.15      8.16 o 
  -3   1   6     1255.31     1282.77     16.46 o 
  -2   1   6     1009.78      920.41     14.06 o 
  -1   1   6      295.12      247.36      8.58 o 
   0   1   6    11924.76    11889.76    144.92 o 
   1   1   6    11453.60    11342.38    220.34 o 
   2   1   6     2517.20     2390.53     52.10 o 
   3   1   6        1.45        6.82      8.22 o 
   4   1   6     1486.09     1260.39     14.31 o 
   5   1   6       38.34       36.13      8.22 o 
   6   1   6     3255.46     3258.22     59.11 o 
   7   1   6      282.87      272.00     10.74 o 
   8   1   6     3702.17     3688.64     87.91 o 
   9   1   6       73.54       76.07      8.33 o 
  10   1   6      369.73      399.09     10.63 o 
  11   1   6       71.60       69.90      9.48 o 
  12   1   6      410.01      441.14     12.82 o 
  13   1   6       16.09       12.04     11.84 o 
  14   1   6      193.59      200.32     13.09 o 
  15   1   6       17.01       20.96     16.94 o 
 -18   2   6       15.39        5.36     13.18 o 
 -17   2   6       31.92       27.56      9.58 o 
 -16   2   6      171.10      184.29      9.49 o 
 -15   2   6       62.62       63.32      7.90 o 
 -14   2   6      427.79      459.30      8.79 o 
 -13   2   6      238.02      226.91      7.46 o 
 -12   2   6      238.83      256.80      7.82 o 
 -11   2   6       19.31       27.29      7.70 o 
 -10   2   6       23.22       22.13      6.92 o 
  -9   2   6      252.95      242.18      8.90 o 
  -8   2   6     1203.96     1167.70     21.88 o 
  -7   2   6        2.86       11.21      6.26 o 
  -6   2   6     1320.46     1307.13     33.28 o 
  -5   2   6       27.07       57.03      6.67 o 
  -4   2   6        3.68        5.78      7.41 o 
  -3   2   6       38.70       27.65      6.49 o 
  -2   2   6     1098.26     1053.04      9.59 o 
  -1   2   6     5389.65     5022.25     95.54 o 
   0   2   6     3126.68     2850.44     51.48 o 
   1   2   6      374.10      347.74      8.95 o 
   2   2   6       48.39       39.95      6.70 o 
   3   2   6     1969.62     2111.84     66.73 o 
   4   2   6     5965.94     6125.54    126.27 o 
   5   2   6        1.97       -6.66     10.05 o 
   6   2   6       50.82       58.10      9.31 o 
   7   2   6       54.34       59.65     11.37 o 
   8   2   6       22.16       23.35     11.14 o 
   9   2   6      726.99      726.39     14.28 o 
  10   2   6       13.72       12.67     10.97 o 
  11   2   6       99.15      101.95     12.17 o 
  12   2   6       90.65       82.89     15.24 o 
  13   2   6       51.84       51.52     13.67 o 
  14   2   6       38.94       32.09     16.82 o 
  15   2   6        0.88        0.18     16.10 o 
 -17   3   6       78.44       59.86      9.90 o 
 -16   3   6       57.07       48.96      9.56 o 
 -15   3   6       39.16       50.14      8.04 o 
 -14   3   6      147.56      136.20      8.60 o 
 -13   3   6        6.09       14.86      9.13 o 
 -12   3   6      102.80      106.47      7.31 o 
 -11   3   6      833.95      849.42     10.29 o 
 -10   3   6      103.34      100.56      8.19 o 
  -9   3   6      456.95      420.66     18.23 o 
  -8   3   6       33.20       20.93      7.59 o 
  -7   3   6      219.05      197.46      7.07 o 
  -6   3   6     2476.47     2363.38     29.02 o 
  -5   3   6        3.44        9.83      6.19 o 
  -4   3   6      370.21      467.63      6.92 o 
  -3   3   6     1290.97     1210.89     11.01 o 
  -2   3   6     2362.44     2295.47     34.95 o 
  -1   3   6     1473.61     1300.26     16.50 o 
   0   3   6     2248.72     2263.14     22.65 o 
   1   3   6     2666.31     2477.36     57.47 o 
   2   3   6     3256.83     3361.22     56.39 o 
   3   3   6     3124.83     3038.30     48.17 o 
   4   3   6      560.17      563.91     11.80 o 
   5   3   6     1193.13     1237.77     23.52 o 
   6   3   6      962.10      937.23     13.87 o 
   7   3   6     2008.29     2098.03    115.12 o 
   8   3   6      626.24      657.56     52.85 o 
   9   3   6      485.81      516.59     25.67 o 
  10   3   6      812.52      853.02     29.65 o 
  11   3   6      158.90      182.51     13.72 o 
  12   3   6        8.13       16.80     14.36 o 
  13   3   6      117.78      121.89     27.67 o 
  14   3   6        7.05        3.89     14.45 o 
 -17   4   6       47.51       41.70      9.83 o 
 -16   4   6       18.91       21.04     10.23 o 
 -15   4   6       65.02       80.07     10.86 o 
 -14   4   6       49.20       57.86      8.60 o 
 -13   4   6      227.02      241.56      8.68 o 
 -12   4   6      222.42      223.70      8.56 o 
 -11   4   6        6.05       12.55      6.39 o 
 -10   4   6      149.50      148.91      9.85 o 
  -9   4   6      109.74      121.86      8.32 o 
  -8   4   6        1.01        2.67      7.26 o 
  -7   4   6      974.87      996.15     28.71 o 
  -6   4   6       56.54       60.48      6.84 o 
  -5   4   6     1808.69     1667.18     33.69 o 
  -4   4   6      554.21      559.37      9.57 o 
  -3   4   6        3.55       13.21      6.11 o 
  -2   4   6       49.99       81.93      7.57 o 
  -1   4   6     3785.97     3719.46     72.05 o 
   0   4   6      205.84      176.92     14.53 o 
   1   4   6      843.03      817.23     16.00 o 
   2   4   6      109.72      104.74      8.15 o 
   3   4   6     1475.56     1455.06     53.40 o 
   4   4   6      169.37      166.47     15.88 o 
   5   4   6     1379.19     1489.09     16.21 o 
   6   4   6      466.59      500.73     22.21 o 
   7   4   6      156.37      151.03     10.31 o 
   8   4   6       35.89       37.73      9.72 o 
   9   4   6       20.40       24.69     12.27 o 
  10   4   6      104.09      100.56     13.17 o 
  11   4   6      121.48      130.90     13.28 o 
  12   4   6      120.14      122.98     24.00 o 
  13   4   6        1.52       -0.40     11.42 o 
  14   4   6        1.71        4.27     15.14 o 
 -17   5   6       23.62        9.10      9.93 o 
 -16   5   6       25.85       25.58      9.24 o 
 -15   5   6       69.13       81.47      9.34 o 
 -14   5   6        1.65        0.82      8.66 o 
 -13   5   6      136.12      131.74      8.49 o 
 -12   5   6       34.54       38.46      7.31 o 
 -11   5   6      218.52      234.54     10.71 o 
 -10   5   6       31.00       25.70      6.55 o 
  -9   5   6      667.38      662.75     20.26 o 
  -8   5   6       12.08       22.47      7.63 o 
  -7   5   6      125.74      139.33      9.05 o 
  -6   5   6      182.54      173.43      7.33 o 
  -5   5   6     3047.48     3018.77     53.34 o 
  -4   5   6      326.34      329.83      8.20 o 
  -3   5   6      333.04      247.17      8.00 o 
  -2   5   6       29.65       38.93      7.46 o 
  -1   5   6     1312.28     1156.72     15.82 o 
   0   5   6      393.30      440.59      8.26 o 
   1   5   6     1005.55      961.15     11.92 o 
   2   5   6      427.03      417.09      8.53 o 
   3   5   6     1998.48     1982.58     32.06 o 
   4   5   6      185.67      180.27     16.06 o 
   5   5   6     1262.64     1229.30     13.91 o 
   6   5   6       73.66      103.60     17.91 o 
   7   5   6     1652.25     1664.08     67.43 o 
   8   5   6        0.53        8.28     13.08 o 
   9   5   6      590.54      596.68     14.17 o 
  10   5   6        0.11       16.52     12.53 o 
  11   5   6      513.38      521.60     13.60 o 
  12   5   6        0.03        1.96     18.00 o 
  13   5   6       51.05       45.05     14.57 o 
  14   5   6        0.59        6.88     15.48 o 
 -16   6   6        1.32       13.59      9.62 o 
 -15   6   6       36.76       45.01      9.29 o 
 -14   6   6        9.38        3.58      8.46 o 
 -13   6   6      122.35      147.23      9.68 o 
 -12   6   6       22.73       25.55      8.74 o 
 -11   6   6      273.58      298.44     14.74 o 
 -10   6   6      105.08       90.62     11.34 o 
  -9   6   6       12.45        9.20      7.65 o 
  -8   6   6       38.17       39.20      7.82 o 
  -7   6   6      317.77      303.48      8.15 o 
  -6   6   6      441.80      424.13     10.19 o 
  -5   6   6     1652.17     1678.14     29.66 o 
  -4   6   6      257.95      239.31      9.21 o 
  -3   6   6      418.12      433.54     18.25 o 
  -2   6   6      590.35      642.22     11.44 o 
  -1   6   6      121.44       85.80      8.62 o 
   0   6   6        0.66        1.63      8.07 o 
   1   6   6      828.25      813.61     20.64 o 
   2   6   6      692.10      722.12     23.67 o 
   3   6   6     1133.27     1131.36     28.42 o 
   4   6   6      731.20      740.70     21.65 o 
   5   6   6      460.11      460.87     11.80 o 
   6   6   6       26.84       23.55     11.56 o 
   7   6   6        5.05       -4.62     17.56 o 
   8   6   6       16.63       15.11     12.11 o 
   9   6   6       18.46        2.93     12.54 o 
  10   6   6        0.58        5.85     10.18 o 
  11   6   6       26.89       21.78     11.11 o 
  12   6   6        1.42       -1.24     11.28 o 
  13   6   6       28.94       26.73     12.45 o 
 -15   7   6        6.24       -0.47      9.20 o 
 -14   7   6       61.45       50.22     10.28 o 
 -13   7   6       53.47       47.06      8.85 o 
 -12   7   6       73.67       79.77      8.76 o 
 -11   7   6       62.67       77.25      8.35 o 
 -10   7   6        4.32        2.79      7.97 o 
  -9   7   6      467.06      477.68     16.39 o 
  -8   7   6       26.57       49.36      6.96 o 
  -7   7   6       35.40       27.31      6.88 o 
  -6   7   6        2.10       -1.98      7.10 o 
  -5   7   6      420.98      383.42     11.62 o 
  -4   7   6      107.28      112.92      8.76 o 
  -3   7   6      184.67      177.34      7.74 o 
  -2   7   6      246.01      246.14      7.72 o 
  -1   7   6      923.64      884.29     33.91 o 
   0   7   6       56.80       55.35      8.22 o 
   1   7   6     1028.77     1051.79     26.03 o 
   2   7   6      625.41      673.33     11.30 o 
   3   7   6     1290.08     1245.54     13.88 o 
   4   7   6      465.30      490.06     16.45 o 
   5   7   6      424.01      435.41      9.85 o 
   6   7   6      285.50      272.48     10.64 o 
   7   7   6      124.67      125.87     10.08 o 
   8   7   6       96.03       90.84     12.99 o 
   9   7   6      120.61      128.74     10.92 o 
  10   7   6       55.76       47.53     11.25 o 
  11   7   6      234.90      218.59     25.69 o 
  12   7   6       17.27       13.97     12.14 o 
  13   7   6       63.73       23.94     16.20 o 
 -15   8   6       28.94       22.95      9.85 o 
 -14   8   6       37.51       30.21      8.62 o 
 -13   8   6       33.74       39.74      8.25 o 
 -12   8   6       69.80       55.71      9.01 o 
 -11   8   6       50.57       42.90      9.77 o 
 -10   8   6      119.32      133.36      7.84 o 
  -9   8   6      177.73      199.15      9.55 o 
  -8   8   6      195.25      207.43      7.56 o 
  -7   8   6        0.99       -2.91      6.93 o 
  -6   8   6       43.69       40.24      8.37 o 
  -5   8   6       52.89       58.90      7.69 o 
  -4   8   6      242.01      269.01      9.56 o 
  -3   8   6       14.95       22.44      7.35 o 
  -2   8   6      350.46      371.14     19.90 o 
  -1   8   6        8.09        1.61      6.82 o 
   0   8   6      329.92      344.66      8.10 o 
   1   8   6      165.27      160.21      9.03 o 
   2   8   6      331.66      323.77      7.85 o 
   3   8   6      103.47      120.50     12.23 o 
   4   8   6       86.04       84.06      8.59 o 
   5   8   6       28.52       41.72      8.92 o 
   6   8   6       20.91       20.77     11.95 o 
   7   8   6        9.87        5.74     15.01 o 
   8   8   6      153.20      154.13     16.88 o 
   9   8   6       74.64       70.86     20.93 o 
  10   8   6       11.39        2.63     10.99 o 
  11   8   6        2.39       -6.68      9.92 o 
  12   8   6        4.06       -3.17     14.89 o 
 -14   9   6       13.10        5.42     10.95 o 
 -13   9   6        1.03       -9.37      9.37 o 
 -12   9   6       18.09       30.55      7.89 o 
 -11   9   6       43.96       51.32      9.19 o 
 -10   9   6      215.64      194.80      9.51 o 
  -9   9   6       46.63       32.26      7.07 o 
  -8   9   6       48.40       55.36      6.32 o 
  -7   9   6       29.42       42.50      7.91 o 
  -6   9   6       34.20       49.70      8.99 o 
  -5   9   6       33.85       36.19      8.54 o 
  -4   9   6       30.55       30.39      7.00 o 
  -3   9   6      453.03      433.66     19.56 o 
  -2   9   6      683.59      756.65     24.57 o 
  -1   9   6       99.29       99.68      7.29 o 
   0   9   6       91.16       92.45      7.31 o 
   1   9   6       51.75       55.10      7.80 o 
   2   9   6      463.76      486.61     18.70 o 
   3   9   6      164.66      167.72      8.54 o 
   4   9   6      731.30      753.05     34.57 o 
   5   9   6       84.26       79.33      9.15 o 
   6   9   6      217.20      198.40     15.01 o 
   7   9   6        3.02        1.59     10.21 o 
   8   9   6      106.17      110.83     10.91 o 
   9   9   6        3.67        8.89     27.80 o 
  10   9   6      173.09      174.92     24.34 o 
  11   9   6        1.89       -0.58     11.97 o 
 -13  10   6        7.41        8.76      9.09 o 
 -12  10   6        3.44        8.62     10.73 o 
 -11  10   6       42.59       35.19      8.43 o 
 -10  10   6      191.38      176.53      9.78 o 
  -9  10   6       11.75       12.04      7.09 o 
  -8  10   6       30.63       47.65      8.31 o 
  -7  10   6        1.63        5.48      8.05 o 
  -6  10   6      151.11      159.21     16.42 o 
  -5  10   6        9.55       13.78      7.94 o 
  -4  10   6      192.80      212.11     17.59 o 
  -3  10   6      204.63      213.71     10.87 o 
  -2  10   6      332.09      353.85      8.28 o 
  -1  10   6      230.90      200.69     10.56 o 
   0  10   6      100.20      110.87      8.90 o 
   1  10   6        0.01        2.16      7.78 o 
   2  10   6      143.12      158.82     15.17 o 
   3  10   6        3.83       11.81      9.00 o 
   4  10   6        4.74       15.93     11.14 o 
   5  10   6        0.11        3.39      8.86 o 
   6  10   6        3.55        4.82      9.30 o 
   7  10   6        1.35       -7.82     11.00 o 
   8  10   6       66.72       59.85     14.11 o 
   9  10   6        0.30       22.02     11.84 o 
  10  10   6        7.10       -7.50     15.31 o 
 -11  11   6       63.97       38.53      9.91 o 
 -10  11   6        8.55        1.63      7.94 o 
  -9  11   6        8.11        9.06      8.07 o 
  -8  11   6       54.77       57.78      8.98 o 
  -7  11   6        6.85       10.23      7.79 o 
  -6  11   6      127.55      128.72      8.16 o 
  -5  11   6        1.35       -6.81      8.22 o 
  -4  11   6      172.37      198.48      9.92 o 
  -3  11   6       59.29       64.10      9.29 o 
  -2  11   6       39.57       57.83      8.28 o 
  -1  11   6        0.33       -1.38      8.00 o 
   0  11   6       31.45       31.23      9.30 o 
   1  11   6       13.70       16.14      8.06 o 
   2  11   6      128.98      129.81      8.93 o 
   3  11   6        4.20        4.59      8.31 o 
   4  11   6      247.30      252.16     20.28 o 
   5  11   6        1.74        1.04      9.38 o 
   6  11   6      119.27       80.11     11.12 o 
   7  11   6       64.43       41.00     14.53 o 
   8  11   6      159.05      161.18     20.27 o 
 -10  12   6       22.12       11.10     15.02 o 
  -9  12   6       29.16        7.98      8.87 o 
  -8  12   6       24.70       23.98     10.48 o 
  -7  12   6       16.50       10.88      9.18 o 
  -6  12   6       21.82       17.93      7.97 o 
  -5  12   6        0.12        6.08      8.88 o 
  -4  12   6      258.02      246.95      8.39 o 
  -3  12   6       44.78       40.57      9.67 o 
  -2  12   6       10.75       18.91      8.41 o 
  -1  12   6       80.32       78.42     12.27 o 
   0  12   6        8.64       13.94      8.77 o 
   1  12   6      158.90      134.91     10.14 o 
   2  12   6       26.46       40.99      8.11 o 
   3  12   6        7.31       12.22     10.13 o 
   4  12   6        2.05        0.01     11.07 o 
   5  12   6       21.02       20.12     10.20 o 
   6  12   6       10.90       11.02     12.82 o 
  -7  13   6        2.01        1.81      8.78 o 
  -6  13   6       36.58       42.94      9.52 o 
  -5  13   6       75.81       61.73     10.93 o 
  -4  13   6        0.82       11.63      9.37 o 
  -3  13   6       37.88       42.37     10.44 o 
  -2  13   6       76.39       63.28      9.39 o 
  -1  13   6       46.46       32.89      9.31 o 
   0  13   6        7.75        1.31     12.12 o 
   1  13   6       75.32       69.27     10.65 o 
   2  13   6        7.29        7.19     10.59 o 
   3  13   6       32.02       22.76      9.54 o 
   4  13   6       76.15       69.43     10.04 o 
 -17   0   7       26.10       17.26     12.25 o 
 -15   0   7      223.75      213.55     18.72 o 
 -13   0   7       77.11       84.17     12.67 o 
 -11   0   7      130.69      137.82     14.04 o 
  -9   0   7      426.29      416.17     28.55 o 
  -7   0   7       94.79       96.59     10.72 o 
  -5   0   7     1203.43     1317.49     51.74 o 
  -3   0   7     1194.43     1072.68     39.12 o 
  -1   0   7        4.22        5.85     11.41 o 
   1   0   7      354.20      280.27     10.90 o 
   3   0   7     1607.91     1455.99     44.54 o 
   5   0   7       46.07       30.43     11.38 o 
   7   0   7      670.26      629.12     17.14 o 
   9   0   7      969.15      939.55     19.30 o 
  11   0   7      236.78      231.43     15.96 o 
  13   0   7      157.71      162.15     18.70 o 
 -18   1   7        5.04        5.71      8.42 o 
 -17   1   7       97.05       94.68      8.26 o 
 -16   1   7      102.97       92.73      7.67 o 
 -15   1   7        4.12        9.21      7.06 o 
 -14   1   7      115.20      105.79      7.66 o 
 -13   1   7        3.46       14.99     11.59 o 
 -12   1   7      574.04      598.96     17.87 o 
 -11   1   7      901.52      818.78     27.07 o 
 -10   1   7        8.25       17.83      7.55 o 
  -9   1   7     2061.40     1918.97     83.90 o 
  -8   1   7     1078.90     1056.63     24.71 o 
  -7   1   7       61.27       44.01      6.49 o 
  -6   1   7       17.93       31.61      7.58 o 
  -5   1   7      729.71      598.90     12.14 o 
  -4   1   7     1007.17     1016.53     14.42 o 
  -3   1   7     4201.55     4134.73     47.55 o 
  -2   1   7      975.19     1099.24     11.54 o 
  -1   1   7    33297.85    32902.27    441.85 o 
   0   1   7     5210.22     5398.86     53.45 o 
   1   1   7    16126.30    15915.96    416.30 o 
   2   1   7      221.60      201.56      8.39 o 
   3   1   7     3326.30     3122.87     94.03 o 
   4   1   7      269.45      235.02     10.62 o 
   5   1   7     2183.64     2048.20     27.53 o 
   6   1   7      260.88      249.04      9.19 o 
   7   1   7     5376.13     5479.04    108.62 o 
   8   1   7     1467.64     1480.18     13.83 o 
   9   1   7      770.21      783.57     11.67 o 
  10   1   7       22.57       21.04      8.98 o 
  11   1   7      297.11      315.57     11.91 o 
  12   1   7      102.73       97.95     12.21 o 
  13   1   7      141.85      144.86     13.39 o 
  14   1   7        1.84        0.78     13.80 o 
 -18   2   7        7.55        8.60     11.13 o 
 -17   2   7       31.99       30.21      8.68 o 
 -16   2   7        7.41       13.16      8.21 o 
 -15   2   7       21.01       18.43      7.15 o 
 -14   2   7       32.60       44.74      6.97 o 
 -13   2   7      155.95      149.52      7.16 o 
 -12   2   7      119.13      114.39      7.02 o 
 -11   2   7       28.09       28.11      7.79 o 
 -10   2   7       33.62       32.17      6.12 o 
  -9   2   7      448.87      469.74     24.99 o 
  -8   2   7      636.15      655.85     24.51 o 
  -7   2   7      160.85      138.33      6.62 o 
  -6   2   7       42.46       43.41      6.61 o 
  -5   2   7      383.55      425.19      8.90 o 
  -4   2   7       96.68       83.90      7.96 o 
  -3   2   7        4.16        7.69      7.06 o 
  -2   2   7      263.13      306.01     10.99 o 
  -1   2   7     1555.54     1483.05     17.00 o 
   0   2   7      135.13      123.18      8.99 o 
   1   2   7     1627.16     1651.02     29.56 o 
   2   2   7       85.18       70.93      6.91 o 
   3   2   7      206.98      253.84     10.09 o 
   4   2   7     1100.62     1045.32     18.68 o 
   5   2   7        7.97        2.13      9.76 o 
   6   2   7     1011.01     1039.72     16.16 o 
   7   2   7        3.73        4.55     12.00 o 
   8   2   7       24.36       32.31     12.31 o 
   9   2   7      300.18      306.70     13.95 o 
  10   2   7       47.27       35.64     12.92 o 
  11   2   7        8.39        5.79     12.78 o 
  12   2   7      112.00      111.67     14.18 o 
  13   2   7        2.32       -4.60     14.17 o 
  14   2   7       39.91       34.53     15.60 o 
 -17   3   7       11.66       11.74     10.67 o 
 -16   3   7       67.94       53.80     10.16 o 
 -15   3   7       87.92       89.96      8.75 o 
 -14   3   7      127.70      140.12      8.66 o 
 -13   3   7      188.10      195.79      7.40 o 
 -12   3   7      113.22      106.72      8.06 o 
 -11   3   7       75.79       93.53      8.73 o 
 -10   3   7      612.76      634.40     15.44 o 
  -9   3   7      590.68      573.37     17.50 o 
  -8   3   7     1148.33     1117.55     36.56 o 
  -7   3   7     1155.82     1102.31      9.98 o 
  -6   3   7     1234.73     1217.10     17.77 o 
  -5   3   7     1012.34      918.51     10.19 o 
  -4   3   7     5143.28     4897.69     58.27 o 
  -3   3   7      679.93      626.45      8.09 o 
  -2   3   7     1893.38     1833.25     52.80 o 
  -1   3   7     1070.41      945.06     21.25 o 
   0   3   7     3072.34     3039.92     70.49 o 
   1   3   7      833.19      744.57     10.22 o 
   2   3   7      658.07      642.86     12.34 o 
   3   3   7     4749.61     4551.19    107.13 o 
   4   3   7     1117.54     1112.89     19.50 o 
   5   3   7     4901.59     4741.93    230.79 o 
   6   3   7     1958.01     2022.13     27.05 o 
   7   3   7      434.89      475.06     15.99 o 
   8   3   7      567.61      551.52     12.71 o 
   9   3   7      424.02      410.54     15.22 o 
  10   3   7      254.78      251.66     11.56 o 
  11   3   7       85.32       90.51     13.81 o 
  12   3   7       32.46       46.60     13.97 o 
  13   3   7       92.10      109.23     14.88 o 
  14   3   7        6.42       10.40     14.91 o 
 -17   4   7        8.10       13.76      9.59 o 
 -16   4   7       46.51       44.78      9.37 o 
 -15   4   7        0.31        0.56      8.78 o 
 -14   4   7        1.00        2.68      7.68 o 
 -13   4   7       96.82       82.57      8.31 o 
 -12   4   7        0.81       12.35      6.77 o 
 -11   4   7      412.10      415.34      8.49 o 
 -10   4   7       25.08       50.58      8.61 o 
  -9   4   7       30.90       21.70      7.14 o 
  -8   4   7      819.16      823.73     14.11 o 
  -7   4   7       50.13       48.41      7.43 o 
  -6   4   7        7.37        5.28      5.47 o 
  -5   4   7       61.15       58.32      6.37 o 
  -4   4   7       34.38       55.52      7.23 o 
  -3   4   7       18.03       14.97      6.20 o 
  -2   4   7      864.48      864.01     24.98 o 
  -1   4   7      966.82      944.16     13.73 o 
   0   4   7      314.20      353.69      9.29 o 
   1   4   7       43.39       41.65      8.46 o 
   2   4   7      117.20      139.42      8.25 o 
   3   4   7      426.43      450.75      9.88 o 
   4   4   7      835.11      825.69     14.24 o 
   5   4   7       84.26       87.93     12.06 o 
   6   4   7      657.62      725.82     29.48 o 
   7   4   7      138.43      128.88     10.21 o 
   8   4   7      292.86      281.95     16.95 o 
   9   4   7        0.08       -9.72     12.48 o 
  10   4   7        0.81       -5.39     12.73 o 
  11   4   7       31.83       27.53     13.55 o 
  12   4   7       43.84       40.84     13.89 o 
  13   4   7       60.88       42.83     15.47 o 
  14   4   7        8.45        0.34     15.68 o 
 -17   5   7        4.24        9.70     12.73 o 
 -16   5   7       62.76       53.77      8.90 o 
 -15   5   7        1.02       10.67      9.83 o 
 -14   5   7      145.13      145.13      8.18 o 
 -13   5   7       12.67       12.90      7.43 o 
 -12   5   7      268.43      286.59     11.39 o 
 -11   5   7        2.82        2.34      7.84 o 
 -10   5   7      132.50      141.87      8.00 o 
  -9   5   7       78.21       74.90      9.54 o 
  -8   5   7      804.24      792.77     16.39 o 
  -7   5   7        2.59       -1.66      7.14 o 
  -6   5   7     2259.07     2283.15     47.33 o 
  -5   5   7      190.16      210.45      7.76 o 
  -4   5   7     4773.22     4920.51     95.92 o 
  -3   5   7       31.55       33.65      7.50 o 
  -2   5   7     3110.21     3163.35     57.21 o 
  -1   5   7       20.07       30.69      8.27 o 
   0   5   7     1121.86     1095.27     39.34 o 
   1   5   7        0.58        4.57      8.53 o 
   2   5   7     2726.67     2676.69     71.96 o 
   3   5   7       34.37       24.04      8.15 o 
   4   5   7     2624.03     2644.80     45.36 o 
   5   5   7       10.48        7.99     11.08 o 
   6   5   7      433.41      440.34     33.01 o 
   7   5   7      192.99      217.49     20.23 o 
   8   5   7      424.08      488.32     33.92 o 
   9   5   7       71.05       82.42     12.86 o 
  10   5   7       74.97       85.53     11.18 o 
  11   5   7        0.35        5.04     10.89 o 
  12   5   7       78.93       99.25     14.65 o 
  13   5   7        0.68       -4.45     12.53 o 
 -16   6   7        6.94        2.24      9.75 o 
 -15   6   7        1.52       11.64      8.96 o 
 -14   6   7       42.07       41.67      8.80 o 
 -13   6   7       21.48       25.48      7.71 o 
 -12   6   7       32.16       36.48      8.34 o 
 -11   6   7        0.92       15.01      8.72 o 
 -10   6   7        6.42       12.31     10.29 o 
  -9   6   7        0.10       12.50      8.88 o 
  -8   6   7       76.35       67.36      7.89 o 
  -7   6   7      162.29      176.83      6.89 o 
  -6   6   7       24.40       33.70      6.78 o 
  -5   6   7      168.91      199.50      8.66 o 
  -4   6   7      193.42      184.37      7.80 o 
  -3   6   7       10.78        1.21      7.60 o 
  -2   6   7      284.74      265.04      8.47 o 
  -1   6   7        4.88        1.71      8.14 o 
   0   6   7       13.07       16.20      9.70 o 
   1   6   7       63.02       68.59      6.94 o 
   2   6   7      116.69      118.28      8.15 o 
   3   6   7      128.38      132.39      8.51 o 
   4   6   7       69.66       74.57      9.61 o 
   5   6   7        3.17       -6.89      8.45 o 
   6   6   7       66.94       77.20     10.06 o 
   7   6   7      149.24      156.50     12.45 o 
   8   6   7       29.61       26.74     17.95 o 
   9   6   7       56.22       59.02     12.72 o 
  10   6   7      158.31      166.48     13.62 o 
  11   6   7        9.93       28.85     13.61 o 
  12   6   7        4.84       -6.42     14.53 o 
  13   6   7        7.49        0.46     12.42 o 
 -15   7   7       14.16       12.42     10.65 o 
 -14   7   7      104.67       95.17     10.53 o 
 -13   7   7       91.77       80.82      8.18 o 
 -12   7   7      112.73      109.99     12.13 o 
 -11   7   7      310.12      310.31     14.15 o 
 -10   7   7      270.20      292.98     10.12 o 
  -9   7   7        2.80       13.98      8.76 o 
  -8   7   7      288.24      354.50     10.67 o 
  -7   7   7      189.71      198.56      8.68 o 
  -6   7   7      360.96      387.62      9.83 o 
  -5   7   7      839.89      840.25     23.32 o 
  -4   7   7      589.68      612.84     31.63 o 
  -3   7   7      268.65      262.78      9.88 o 
  -2   7   7     1257.39     1308.22     29.42 o 
  -1   7   7      222.40      243.81     10.91 o 
   0   7   7     1117.32     1123.09     13.14 o 
   1   7   7      838.80      857.78     41.08 o 
   2   7   7     1253.04     1297.80     24.53 o 
   3   7   7      234.78      248.89     14.98 o 
   4   7   7      218.75      252.85     11.39 o 
   5   7   7      248.38      269.52     12.46 o 
   6   7   7       15.52       29.16     11.52 o 
   7   7   7      204.59      190.29     11.01 o 
   8   7   7      197.43      257.90     14.51 o 
   9   7   7       20.20        8.94     10.82 o 
  10   7   7      116.58      122.60     16.31 o 
  11   7   7       16.99       19.98     11.58 o 
  12   7   7       31.85       22.49     11.13 o 
 -15   8   7        2.89       -7.12      9.81 o 
 -14   8   7        9.23       -0.96      8.62 o 
 -13   8   7        4.38        3.83      9.09 o 
 -12   8   7        7.33       13.96      7.90 o 
 -11   8   7        2.96       -0.30      7.70 o 
 -10   8   7        1.96        2.50      8.30 o 
  -9   8   7       38.56       35.35      8.25 o 
  -8   8   7       16.41       23.06      7.77 o 
  -7   8   7      233.58      224.66      7.99 o 
  -6   8   7        4.81        4.59      6.74 o 
  -5   8   7        0.11        4.02      7.77 o 
  -4   8   7        5.42        6.75      6.24 o 
  -3   8   7       19.62       15.73      6.30 o 
  -2   8   7      198.33      220.13     12.68 o 
  -1   8   7       92.29       98.83      8.77 o 
   0   8   7        5.87        7.03      8.61 o 
   1   8   7       77.91       92.64      8.42 o 
   2   8   7       54.00       57.30      8.24 o 
   3   8   7      124.86      106.68      8.61 o 
   4   8   7      191.27      200.70     11.56 o 
   5   8   7       29.74       41.87      8.62 o 
   6   8   7        5.21       -0.11     10.09 o 
   7   8   7       56.78       59.20     14.56 o 
   8   8   7        3.73        6.17      9.60 o 
   9   8   7        0.19       -4.09     16.75 o 
  10   8   7        0.43       17.35     13.81 o 
  11   8   7       13.83        8.52     12.01 o 
 -14   9   7       32.61       19.77     13.28 o 
 -13   9   7       48.82       46.00     10.79 o 
 -12   9   7       38.21       42.13     10.28 o 
 -11   9   7      122.81      140.51      9.19 o 
 -10   9   7       87.11       81.27      7.41 o 
  -9   9   7      187.42      204.89      9.66 o 
  -8   9   7       32.30       48.26      6.81 o 
  -7   9   7      230.01      241.35      8.78 o 
  -6   9   7       58.79       60.49      8.02 o 
  -5   9   7      466.27      518.58     23.18 o 
  -4   9   7       92.37      116.90      7.90 o 
  -3   9   7      423.74      462.96     25.30 o 
  -2   9   7       30.51       29.89      8.49 o 
  -1   9   7      894.75      954.65     47.41 o 
   0   9   7        4.48        6.42      7.04 o 
   1   9   7      816.39      866.40     23.40 o 
   2   9   7       10.54        4.24      8.87 o 
   3   9   7      329.89      349.80     19.26 o 
   4   9   7       18.13       40.03     11.09 o 
   5   9   7      411.68      418.87     11.08 o 
   6   9   7        0.37        7.12     10.24 o 
   7   9   7      142.84      140.85     12.53 o 
   8   9   7       18.94       16.88     11.53 o 
   9   9   7      108.56      106.87     14.59 o 
  10   9   7        2.75        4.68     14.59 o 
 -12  10   7        0.22        3.93      9.40 o 
 -11  10   7        1.62        4.02      9.17 o 
 -10  10   7        5.64        1.60      7.55 o 
  -9  10   7        0.39        0.34      7.06 o 
  -8  10   7        0.02       16.34     11.94 o 
  -7  10   7       11.01       10.78      7.05 o 
  -6  10   7        9.31        0.89      8.03 o 
  -5  10   7        0.04        2.03      7.32 o 
  -4  10   7        9.96        5.56      7.94 o 
  -3  10   7       40.31       34.91      8.21 o 
  -2  10   7      220.83      225.61     10.64 o 
  -1  10   7        0.09       11.78     10.29 o 
   0  10   7        1.06       -3.07      7.91 o 
   1  10   7        2.07       -4.64      7.93 o 
   2  10   7        0.54       -0.89      7.40 o 
   3  10   7       44.78       40.45      8.07 o 
   4  10   7       11.51       -1.03      9.68 o 
   5  10   7       21.60       23.92      8.61 o 
   6  10   7       12.89       24.36      9.64 o 
   7  10   7        2.02       -0.38      9.75 o 
   8  10   7        2.30        9.61     14.11 o 
   9  10   7        1.57       -1.60     10.64 o 
 -11  11   7       20.78       17.05      8.12 o 
 -10  11   7       72.74       48.41      9.53 o 
  -9  11   7       19.74       21.37      8.42 o 
  -8  11   7        2.93        1.24      7.98 o 
  -7  11   7      119.78      124.95      8.91 o 
  -6  11   7        0.73       -3.15      8.34 o 
  -5  11   7      564.58      543.69     10.75 o 
  -4  11   7       22.37       17.87      7.63 o 
  -3  11   7      296.50      303.59      9.28 o 
  -2  11   7      144.11      146.96      9.82 o 
  -1  11   7      171.42      180.50      9.79 o 
   0  11   7      170.71      145.06     11.24 o 
   1  11   7      251.77      271.57     13.45 o 
   2  11   7       51.41       43.85      9.27 o 
   3  11   7      243.42      252.62     11.33 o 
   4  11   7        4.25        7.26     10.25 o 
   5  11   7      106.63       80.34     10.37 o 
   6  11   7       43.19       39.98     29.14 o 
   7  11   7      113.78      123.41     16.72 o 
   8  11   7       14.36        8.76     31.58 o 
  -9  12   7       20.27       11.89      8.36 o 
  -8  12   7        1.49        2.13      9.24 o 
  -7  12   7        0.71        5.17     10.22 o 
  -6  12   7        2.52       -0.14      8.18 o 
  -5  12   7        0.02       -4.70      8.13 o 
  -4  12   7       21.11       19.41      8.02 o 
  -3  12   7        2.17        3.66      7.25 o 
  -2  12   7        0.01       -0.86      8.11 o 
  -1  12   7        0.47        1.89      7.85 o 
   0  12   7        6.71        4.86      9.83 o 
   1  12   7        1.57        1.37      8.76 o 
   2  12   7        0.66       -2.40     10.54 o 
   3  12   7        7.02        8.85      9.11 o 
   4  12   7        1.05        1.42     10.11 o 
   5  12   7       16.50        7.16     10.65 o 
   6  12   7        4.81       -4.33     15.71 o 
  -6  13   7       29.18       23.36     10.98 o 
  -5  13   7       36.81       18.95     10.75 o 
  -4  13   7      102.87       87.28      8.93 o 
  -3  13   7       13.38        5.45      9.34 o 
  -2  13   7       47.41       46.00      9.41 o 
  -1  13   7       70.11       54.44      8.29 o 
   0  13   7       52.08       35.71     10.37 o 
   1  13   7       19.01       14.84     10.69 o 
   2  13   7       71.47       55.69      9.79 o 
   3  13   7       50.54       38.32     10.33 o 
 -18   0   8       11.36       12.48     10.90 o 
 -16   0   8        0.45        1.65     11.31 o 
 -14   0   8       10.41       -4.38     13.02 o 
 -12   0   8      328.79      343.23     16.31 o 
 -10   0   8        2.10        0.89      8.62 o 
  -8   0   8       43.95       36.32     14.33 o 
  -6   0   8     4055.89     4106.06    129.82 o 
  -4   0   8     8447.21     8268.79    196.98 o 
  -2   0   8     4167.96     4704.79    163.36 o 
   0   0   8    13569.22    13911.03    934.86 o 
   2   0   8       37.12       19.03      9.28 o 
   4   0   8     2238.27     2154.81     41.02 o 
   6   0   8     1619.65     1711.48     21.02 o 
   8   0   8      430.78      460.57     15.90 o 
  10   0   8      222.18      229.77     20.16 o 
  12   0   8      365.80      364.73     19.86 o 
  14   0   8      129.08      142.89     21.67 o 
 -18   1   8       46.81       32.05      9.91 o 
 -17   1   8        6.27        8.46      7.85 o 
 -16   1   8      121.80      153.76      9.13 o 
 -15   1   8        3.19        3.98      7.61 o 
 -14   1   8        3.89        2.51      8.08 o 
 -13   1   8       15.33       28.58      8.91 o 
 -12   1   8      527.01      540.87      8.85 o 
 -11   1   8      200.76      190.56      9.14 o 
 -10   1   8      889.12      864.43     40.51 o 
  -9   1   8      370.64      394.00     12.15 o 
  -8   1   8     1479.09     1313.31     52.41 o 
  -7   1   8      237.65      268.08     14.00 o 
  -6   1   8        5.44       16.19      6.41 o 
  -5   1   8     2764.31     2968.38     22.02 o 
  -4   1   8     2484.86     2378.63     13.59 o 
  -3   1   8     1647.95     1753.00     24.35 o 
  -2   1   8     4276.19     4249.27     70.56 o 
  -1   1   8       48.43       24.84      6.66 o 
   0   1   8    12905.12    13080.18    381.92 o 
   1   1   8       59.54       50.88      6.47 o 
   2   1   8      559.14      538.16     10.64 o 
   3   1   8      129.38      151.75      8.87 o 
   4   1   8      947.64      893.80     11.78 o 
   5   1   8       26.84       34.14      8.66 o 
   6   1   8     2182.33     2163.18     27.30 o 
   7   1   8      661.04      647.36     10.77 o 
   8   1   8      666.01      682.73     12.32 o 
   9   1   8       15.13       19.70     10.19 o 
  10   1   8       20.12       22.71     10.69 o 
  11   1   8        0.37        2.15     11.83 o 
  12   1   8        9.78       13.20     12.75 o 
  13   1   8       38.54       36.65     14.18 o 
  14   1   8       30.75       35.55     17.53 o 
 -17   2   8        0.80        0.22      7.97 o 
 -16   2   8       10.58        0.33      7.34 o 
 -15   2   8       55.96       51.04      7.92 o 
 -14   2   8      114.95      107.48      8.41 o 
 -13   2   8        1.48        1.30      6.98 o 
 -12   2   8        6.42        0.68      6.97 o 
 -11   2   8      522.08      502.45     10.69 o 
 -10   2   8       11.55       19.01      6.87 o 
  -9   2   8      102.15       99.18      7.66 o 
  -8   2   8     1649.24     1618.42     38.57 o 
  -7   2   8      345.34      366.73     14.81 o 
  -6   2   8     3028.42     3051.72     41.05 o 
  -5   2   8      496.12      488.91     10.80 o 
  -4   2   8     3725.85     3905.18     48.10 o 
  -3   2   8       42.51       31.77      5.89 o 
  -2   2   8      891.73      946.46     15.90 o 
  -1   2   8     3021.55     3051.21     29.29 o 
   0   2   8     1802.67     1645.42     31.20 o 
   1   2   8      592.69      517.97      8.38 o 
   2   2   8     2150.71     2259.84     56.38 o 
   3   2   8       65.00       61.64      8.54 o 
   4   2   8     1176.09     1120.50     19.73 o 
   5   2   8      638.27      628.54     17.26 o 
   6   2   8      572.92      574.07     21.12 o 
   7   2   8      522.73      529.38     12.01 o 
   8   2   8      558.43      625.77     34.15 o 
   9   2   8       31.04       37.25     12.37 o 
  10   2   8       29.11       28.95     13.06 o 
  11   2   8      175.64      175.17     14.22 o 
  12   2   8      216.12      260.02     15.51 o 
  13   2   8       50.43       39.79     18.78 o 
  14   2   8       52.75       58.33     16.18 o 
 -17   3   8       71.87       63.02      9.99 o 
 -16   3   8        1.29        0.88      8.17 o 
 -15   3   8        1.11        7.47      7.36 o 
 -14   3   8      134.69      141.38     10.73 o 
 -13   3   8      300.57      321.11      8.77 o 
 -12   3   8       12.88       12.54      7.15 o 
 -11   3   8      566.59      574.06     26.24 o 
 -10   3   8       42.47       53.94      7.88 o 
  -9   3   8      432.70      454.09      8.90 o 
  -8   3   8      462.24      455.88     19.60 o 
  -7   3   8     2220.35     2354.65     77.49 o 
  -6   3   8     1138.96     1171.60     23.18 o 
  -5   3   8     1617.66     1636.13     21.34 o 
  -4   3   8      975.53      929.91     10.38 o 
  -3   3   8      508.57      445.96     10.78 o 
  -2   3   8     2784.68     2867.52     33.77 o 
  -1   3   8     7222.39     6827.78    113.59 o 
   0   3   8      656.03      581.30     25.39 o 
   1   3   8       12.26       16.43      7.16 o 
   2   3   8      215.60      216.86      7.34 o 
   3   3   8        4.52       -7.29     11.31 o 
   4   3   8     1573.68     1571.17     55.25 o 
   5   3   8      369.40      370.43     25.53 o 
   6   3   8      739.87      736.44     15.74 o 
   7   3   8      358.82      363.86     30.58 o 
   8   3   8        5.50       -8.87     12.42 o 
   9   3   8       29.00       24.04     12.75 o 
  10   3   8       13.93        6.44     13.04 o 
  11   3   8       17.34       17.47     13.61 o 
  12   3   8      152.14      148.71     12.61 o 
  13   3   8        0.29        5.58     14.63 o 
 -17   4   8        3.09        4.70      8.68 o 
 -16   4   8        4.39        8.72      9.14 o 
 -15   4   8        0.44       13.77      9.87 o 
 -14   4   8       35.12       42.09      9.32 o 
 -13   4   8       33.56       31.10      8.13 o 
 -12   4   8        4.53        8.45      6.68 o 
 -11   4   8      125.51      138.13      8.03 o 
 -10   4   8       95.58      102.82      7.08 o 
  -9   4   8       14.94       25.07      8.47 o 
  -8   4   8      551.51      564.47     15.28 o 
  -7   4   8       34.44       26.70      7.68 o 
  -6   4   8      728.93      764.71     17.00 o 
  -5   4   8     2617.29     2531.18     37.80 o 
  -4   4   8      248.26      228.11      7.69 o 
  -3   4   8     2815.43     2853.23     68.16 o 
  -2   4   8        1.92       -0.07      6.19 o 
  -1   4   8     1484.26     1414.88     32.48 o 
   0   4   8      363.78      358.97      9.64 o 
   1   4   8      943.37      916.62     29.37 o 
   2   4   8       53.98       64.55     10.94 o 
   3   4   8      428.15      420.56      8.06 o 
   4   4   8       27.10       48.88     11.56 o 
   5   4   8     2231.85     2226.17     50.76 o 
   6   4   8       32.61       42.18      9.76 o 
   7   4   8      603.05      617.64     24.09 o 
   8   4   8      325.54      321.62     11.92 o 
   9   4   8       86.20       98.24     26.62 o 
  10   4   8       25.84       13.59     10.85 o 
  11   4   8      190.95      218.61     14.69 o 
  12   4   8       16.36       13.40     14.71 o 
  13   4   8       28.67       24.62     12.83 o 
 -17   5   8       38.01       28.94     22.95 o 
 -16   5   8        2.21        4.75     10.55 o 
 -15   5   8      161.21      169.87      9.36 o 
 -14   5   8       20.57       28.04      9.41 o 
 -13   5   8      399.23      436.85     11.17 o 
 -12   5   8       58.35       46.16      7.52 o 
 -11   5   8      565.87      636.99     10.42 o 
 -10   5   8       64.49       75.94      7.88 o 
  -9   5   8      150.62      176.67     10.38 o 
  -8   5   8      301.39      290.96      8.76 o 
  -7   5   8     1668.79     1650.75     44.78 o 
  -6   5   8      316.45      313.38     17.08 o 
  -5   5   8     1075.48     1069.31     14.88 o 
  -4   5   8      200.58      200.57     10.41 o 
  -3   5   8     1925.50     1870.68     29.67 o 
  -2   5   8      442.50      431.14      8.70 o 
  -1   5   8      136.94      113.91      8.56 o 
   0   5   8       94.18       71.07      7.63 o 
   1   5   8      925.70      845.96     22.82 o 
   2   5   8      112.43      119.80      7.54 o 
   3   5   8      769.63      773.42     12.21 o 
   4   5   8       12.53        6.81      8.08 o 
   5   5   8     1499.11     1529.13     21.39 o 
   6   5   8        7.41       -0.07     11.70 o 
   7   5   8       11.33       22.70      9.83 o 
   8   5   8      133.34      119.23     10.52 o 
   9   5   8       29.13       21.65     12.78 o 
  10   5   8       39.33       34.26     11.09 o 
  11   5   8       13.95       19.27     14.43 o 
  12   5   8        0.02       11.63     11.62 o 
  13   5   8       11.68        5.45     15.76 o 
 -16   6   8        2.04       10.12      9.54 o 
 -15   6   8        3.19        2.83      8.36 o 
 -14   6   8       16.86       16.08      8.14 o 
 -13   6   8        1.92        4.26      8.30 o 
 -12   6   8       21.51       12.98      8.26 o 
 -11   6   8        1.18       -2.58      8.00 o 
 -10   6   8       25.28       17.90      9.01 o 
  -9   6   8       56.99       73.09      8.78 o 
  -8   6   8        0.72       18.53      7.57 o 
  -7   6   8      194.11      183.62     10.91 o 
  -6   6   8        3.38       -1.53      5.80 o 
  -5   6   8     1303.25     1281.84     35.61 o 
  -4   6   8       91.35      109.20      6.76 o 
  -3   6   8      462.07      448.99     16.77 o 
  -2   6   8      121.06      113.57      8.31 o 
  -1   6   8     1120.96     1095.48     40.14 o 
   0   6   8       90.36       91.16      8.62 o 
   1   6   8      850.37      866.92     13.06 o 
   2   6   8        1.61        2.94      7.84 o 
   3   6   8     1631.64     1689.76     50.40 o 
   4   6   8      436.05      452.13     15.23 o 
   5   6   8      335.69      361.98     12.79 o 
   6   6   8       17.48       20.46      9.69 o 
   7   6   8       46.34       65.44     12.51 o 
   8   6   8        2.83       -6.95     10.29 o 
   9   6   8       76.63       96.31     10.83 o 
  10   6   8       15.77       18.58     13.46 o 
  11   6   8      104.92      111.73     14.85 o 
  12   6   8       10.12       -0.11     14.68 o 
 -15   7   8       48.57       38.44     10.83 o 
 -14   7   8       18.79       24.75      8.24 o 
 -13   7   8      187.33      195.09     12.34 o 
 -12   7   8       86.51       79.12      8.69 o 
 -11   7   8      336.99      354.16     18.36 o 
 -10   7   8      407.75      414.40     14.77 o 
  -9   7   8      105.59      131.26      8.97 o 
  -8   7   8      228.03      213.29     11.03 o 
  -7   7   8      312.11      353.02     16.26 o 
  -6   7   8      561.64      556.39     20.78 o 
  -5   7   8      262.02      262.83      8.26 o 
  -4   7   8      390.31      391.71     11.93 o 
  -3   7   8      269.82      271.64     11.70 o 
  -2   7   8       21.80       36.18      7.56 o 
  -1   7   8      201.70      199.91      9.10 o 
   0   7   8      236.68      264.12     16.77 o 
   1   7   8     1160.53     1198.06     24.44 o 
   2   7   8      612.52      611.83     11.69 o 
   3   7   8      310.88      315.21     14.54 o 
   4   7   8      168.95      193.83      9.05 o 
   5   7   8       82.00       83.03      8.28 o 
   6   7   8       24.76        8.45      8.84 o 
   7   7   8        1.49        0.91      8.73 o 
   8   7   8       13.74       11.94     10.37 o 
   9   7   8      120.28      113.46     24.78 o 
  10   7   8       25.24       35.63     11.59 o 
  11   7   8        0.40       -3.29     11.78 o 
  12   7   8        0.88        2.32     15.20 o 
 -15   8   8        0.43        4.35     15.24 o 
 -14   8   8        4.99       15.01      8.73 o 
 -13   8   8        2.44        4.45      8.97 o 
 -12   8   8       15.30       17.19      8.90 o 
 -11   8   8        7.57        6.85      7.72 o 
 -10   8   8      187.12      178.52      8.03 o 
  -9   8   8       73.62       88.17     11.62 o 
  -8   8   8      127.95      135.37      6.16 o 
  -7   8   8       66.53       61.48      6.59 o 
  -6   8   8       39.99       42.94      7.81 o 
  -5   8   8      261.82      300.25     10.54 o 
  -4   8   8      137.77      153.12      7.32 o 
  -3   8   8      260.82      257.90      8.13 o 
  -2   8   8      312.58      332.44      9.24 o 
  -1   8   8      373.57      396.72     19.44 o 
   0   8   8      194.45      197.36      9.40 o 
   1   8   8      184.11      214.00      9.20 o 
   2   8   8      453.70      517.40     27.40 o 
   3   8   8        5.70       16.88      8.36 o 
   4   8   8      624.13      619.35     10.79 o 
   5   8   8       17.78       31.53     10.17 o 
   6   8   8       47.41       30.64     12.56 o 
   7   8   8        7.14       22.49     11.08 o 
   8   8   8       33.03       40.03     11.06 o 
   9   8   8       18.05       18.65     13.54 o 
  10   8   8       66.90       72.51     12.40 o 
  11   8   8       25.22       28.20     14.84 o 
 -14   9   8       23.90       12.56     15.49 o 
 -13   9   8        2.48        5.47     10.74 o 
 -12   9   8       75.06       74.45     11.37 o 
 -11   9   8       15.72        9.43      8.77 o 
 -10   9   8      195.22      217.82      8.42 o 
  -9   9   8       51.21       51.15      7.16 o 
  -8   9   8      282.02      269.65     17.97 o 
  -7   9   8       49.57       56.17      6.72 o 
  -6   9   8      349.75      335.30      8.90 o 
  -5   9   8       18.96       14.48      7.96 o 
  -4   9   8      537.88      595.27     21.23 o 
  -3   9   8        7.07        0.39      7.73 o 
  -2   9   8      358.63      386.80     10.70 o 
  -1   9   8       23.31       21.58      9.22 o 
   0   9   8      247.05      288.45     11.08 o 
   1   9   8        6.88        6.39      8.89 o 
   2   9   8      187.08      214.29      8.00 o 
   3   9   8      188.57      194.72      8.32 o 
   4   9   8        6.53       -2.42     11.79 o 
   5   9   8       10.53       18.38     10.87 o 
   6   9   8      269.10      262.59     10.45 o 
   7   9   8       10.97       17.01     27.14 o 
   8   9   8      184.21      184.61     22.16 o 
   9   9   8        6.09        0.78     11.77 o 
  10   9   8        8.51        3.49     15.32 o 
 -12  10   8       16.92        5.21     10.84 o 
 -11  10   8        0.02       -0.89      9.12 o 
 -10  10   8       13.24       12.83      8.00 o 
  -9  10   8        0.91       -0.02      7.12 o 
  -8  10   8      145.43      146.12      8.36 o 
  -7  10   8        3.96        2.48      8.23 o 
  -6  10   8       98.32      108.21     10.19 o 
  -5  10   8       10.45       19.86      7.34 o 
  -4  10   8      102.66      113.55      8.69 o 
  -3  10   8        0.35        3.95      7.94 o 
  -2  10   8      408.01      438.64      8.91 o 
  -1  10   8        6.76       10.50      7.11 o 
   0  10   8      113.47      121.44      9.68 o 
   1  10   8       40.11       36.30      7.58 o 
   2  10   8      235.41      230.86     10.60 o 
   3  10   8       28.85       33.92      9.09 o 
   4  10   8       90.15      101.81     13.68 o 
   5  10   8        1.27       11.48     11.00 o 
   6  10   8      154.72      127.26     11.30 o 
   7  10   8       14.65        6.47      9.72 o 
   8  10   8       98.90       75.51     13.21 o 
 -11  11   8        7.23       -2.64     10.94 o 
 -10  11   8       34.72       38.43      8.81 o 
  -9  11   8       17.98       14.19      7.38 o 
  -8  11   8      102.69      119.94      8.47 o 
  -7  11   8       38.82       34.70      8.05 o 
  -6  11   8       72.90       92.26     10.07 o 
  -5  11   8        0.83        1.59      9.99 o 
  -4  11   8      373.75      402.31     20.16 o 
  -3  11   8        1.03       10.38      8.48 o 
  -2  11   8       45.85       55.45      8.33 o 
  -1  11   8       87.45       81.88      8.50 o 
   0  11   8       55.74       60.66      8.34 o 
   1  11   8       14.04       15.37      9.65 o 
   2  11   8      286.50      284.07     10.90 o 
   3  11   8        6.77        9.81      8.02 o 
   4  11   8      115.33      102.03      9.98 o 
   5  11   8        6.67       13.63     11.47 o 
   6  11   8        2.23       -0.20     11.81 o 
   7  11   8       17.20       11.82     12.30 o 
  -9  12   8        0.10       -3.98      9.95 o 
  -8  12   8       55.42       51.01      7.75 o 
  -7  12   8        9.75       12.18      7.85 o 
  -6  12   8       20.63       22.60      8.49 o 
  -5  12   8       24.00       16.87      8.30 o 
  -4  12   8       50.46       27.60      8.23 o 
  -3  12   8        8.00        6.97      8.95 o 
  -2  12   8       72.60       72.53     10.26 o 
  -1  12   8      112.39       97.01     10.99 o 
   0  12   8       60.50       49.45     10.04 o 
   1  12   8       19.33        2.72     10.30 o 
   2  12   8       28.90       12.95      9.62 o 
   3  12   8        3.36        4.26      9.89 o 
   4  12   8       27.88       22.07     10.54 o 
   5  12   8       17.63       15.97     19.25 o 
  -5  13   8       40.50       24.28      9.85 o 
  -4  13   8       20.23       22.77     10.73 o 
  -3  13   8       37.07       32.86      9.82 o 
  -2  13   8       33.32       15.77      8.26 o 
  -1  13   8        0.82        0.64      9.55 o 
   0  13   8       15.16        9.69     10.53 o 
   1  13   8        9.88        6.60     12.85 o 
   2  13   8       54.75       23.56     13.93 o 
 -17   0   9      105.23      108.14     26.03 o 
 -15   0   9        2.01        6.04     10.75 o 
 -13   0   9      946.45      993.21     70.67 o 
 -11   0   9     1394.90     1332.08     27.58 o 
  -9   0   9     2038.33     2090.51    151.66 o 
  -7   0   9     2274.36     2163.85    164.01 o 
  -5   0   9       75.23       55.46      8.56 o 
  -3   0   9     2321.42     2087.92     34.82 o 
  -1   0   9     9462.90     9837.63    201.79 o 
   1   0   9     1345.86     1131.52     30.94 o 
   3   0   9     1148.25      992.66     21.02 o 
   5   0   9     2404.54     2287.08     35.18 o 
   7   0   9      277.15      287.60     12.04 o 
   9   0   9       10.71       18.19     10.62 o 
  11   0   9       93.99       96.49     13.17 o 
  13   0   9       90.38       94.11     20.59 o 
 -18   1   9        0.57        2.42      9.55 o 
 -17   1   9       26.01       16.15      8.62 o 
 -16   1   9       75.13       71.50      7.63 o 
 -15   1   9        3.07       -2.91      6.62 o 
 -14   1   9       43.66       47.38      8.25 o 
 -13   1   9       37.27       28.41      7.26 o 
 -12   1   9       93.99       90.79      6.32 o 
 -11   1   9      104.82      103.72      7.17 o 
 -10   1   9       72.04       69.05      6.65 o 
  -9   1   9      343.20      354.58     12.90 o 
  -8   1   9        0.05       11.11      9.41 o 
  -7   1   9        1.55        6.17      6.00 o 
  -6   1   9      375.09      409.55     10.01 o 
  -5   1   9       15.63       26.44      6.95 o 
  -4   1   9       57.03       73.79      6.98 o 
  -3   1   9      221.79      138.03      7.11 o 
  -2   1   9      620.84      654.10      8.98 o 
  -1   1   9       44.62       48.31      5.86 o 
   0   1   9      131.34      161.32      6.12 o 
   1   1   9      848.22      839.37     17.16 o 
   2   1   9       12.88       11.15      7.16 o 
   3   1   9      156.22      143.48      8.29 o 
   4   1   9      154.93      149.31      8.95 o 
   5   1   9       27.81       41.92      8.82 o 
   6   1   9       66.33       72.71      9.00 o 
   7   1   9        9.53        7.55      8.75 o 
   8   1   9       23.25       26.25      9.93 o 
   9   1   9      388.13      390.29     14.98 o 
  10   1   9       47.10       47.01     13.50 o 
  11   1   9      122.14      123.74     14.99 o 
  12   1   9       33.21       32.55     12.90 o 
  13   1   9       36.03       36.98     12.54 o 
 -17   2   9        1.41        3.77      9.39 o 
 -16   2   9        0.31       10.86      7.48 o 
 -15   2   9      385.83      354.58      7.50 o 
 -14   2   9        4.16        5.97      6.83 o 
 -13   2   9      127.61      153.68      7.15 o 
 -12   2   9      190.34      184.64      9.59 o 
 -11   2   9      368.12      351.12      7.95 o 
 -10   2   9      161.09      152.37      6.49 o 
  -9   2   9      402.79      379.69     11.57 o 
  -8   2   9     1694.39     1648.32     32.55 o 
  -7   2   9     2557.05     2557.78     75.57 o 
  -6   2   9     2097.77     2288.83     32.40 o 
  -5   2   9      874.39      961.46     15.07 o 
  -4   2   9     2854.60     2953.77     68.41 o 
  -3   2   9     2303.30     2241.97     45.70 o 
  -2   2   9     1299.49     1361.48     14.80 o 
  -1   2   9     1094.89      943.07     11.85 o 
   0   2   9     1156.78     1038.54     10.07 o 
   1   2   9     1510.99     1341.62     47.09 o 
   2   2   9      742.73      612.11     25.95 o 
   3   2   9      711.65      726.00     25.94 o 
   4   2   9     1242.10     1270.10     28.38 o 
   5   2   9     1768.09     1736.62     46.79 o 
   6   2   9     1471.08     1545.88     23.84 o 
   7   2   9       64.79       68.95     14.18 o 
   8   2   9       89.38      104.86     13.49 o 
   9   2   9       51.65       67.59     14.88 o 
  10   2   9      109.33      118.39     14.53 o 
  11   2   9       22.03       27.95     13.90 o 
  12   2   9       26.78       28.64     14.72 o 
  13   2   9       23.01       21.13     16.86 o 
 -17   3   9        5.19        7.25      9.25 o 
 -16   3   9        6.40        8.42      8.99 o 
 -15   3   9       18.73       46.34      9.68 o 
 -14   3   9       64.43       66.94      7.67 o 
 -13   3   9        2.79       12.15      6.67 o 
 -12   3   9       22.43       36.18      7.88 o 
 -11   3   9       21.48       22.31     10.40 o 
 -10   3   9       43.28       38.38      7.76 o 
  -9   3   9      419.16      443.10     24.53 o 
  -8   3   9       62.46       75.96      7.86 o 
  -7   3   9      110.93      114.43      7.73 o 
  -6   3   9      892.13      939.97     22.22 o 
  -5   3   9        0.37       12.09      7.43 o 
  -4   3   9      110.50      114.61      5.94 o 
  -3   3   9      842.41      863.05     10.51 o 
  -2   3   9      336.17      376.18      6.91 o 
  -1   3   9      455.68      382.17     15.65 o 
   0   3   9      608.49      644.23     15.04 o 
   1   3   9       12.14       18.06      7.13 o 
   2   3   9      101.36      100.39      7.46 o 
   3   3   9      204.07      214.43      8.93 o 
   4   3   9      525.74      526.41     19.78 o 
   5   3   9      575.11      577.92     11.42 o 
   6   3   9      197.44      190.44     12.63 o 
   7   3   9      226.40      236.38     13.35 o 
   8   3   9      180.10      185.96     13.65 o 
   9   3   9       16.49       17.63     10.60 o 
  10   3   9        0.19       -7.10     13.56 o 
  11   3   9        2.98       15.30     13.87 o 
  12   3   9        2.16        1.94     14.41 o 
  13   3   9        0.65        9.82     15.25 o 
 -17   4   9       12.71        7.13      9.03 o 
 -16   4   9       65.33       56.80     10.74 o 
 -15   4   9        3.77        4.08      8.47 o 
 -14   4   9      114.48      123.62      9.64 o 
 -13   4   9        0.66       15.20      8.89 o 
 -12   4   9      514.92      559.47     14.97 o 
 -11   4   9       50.50       67.23      7.34 o 
 -10   4   9      333.36      322.57      8.60 o 
  -9   4   9      651.75      661.60     23.33 o 
  -8   4   9     2173.58     2179.72     86.35 o 
  -7   4   9      484.69      446.89      8.37 o 
  -6   4   9     2443.65     2558.28     71.32 o 
  -5   4   9        0.63       11.07      5.77 o 
  -4   4   9     6143.17     6360.97     89.66 o 
  -3   4   9       14.03       17.89      6.98 o 
  -2   4   9     1616.37     1683.06     37.97 o 
  -1   4   9       56.45       51.38      7.63 o 
   0   4   9     2684.33     2674.77     56.52 o 
   1   4   9      409.19      389.96     11.61 o 
   2   4   9     2135.32     2081.70     40.51 o 
   3   4   9      432.98      425.27     12.50 o 
   4   4   9     4170.33     4614.32    149.48 o 
   5   4   9       98.11      102.92      9.90 o 
   6   4   9      245.51      276.21     11.29 o 
   7   4   9        0.54        1.97      9.89 o 
   8   4   9      553.98      589.60     15.19 o 
   9   4   9       70.66       74.41     10.67 o 
  10   4   9      175.61      172.22     18.73 o 
  11   4   9        6.34       21.07     13.73 o 
  12   4   9      149.29      155.11     15.62 o 
 -16   5   9       31.55       27.26      8.89 o 
 -15   5   9        0.94       12.05      8.09 o 
 -14   5   9       99.75       88.45      9.01 o 
 -13   5   9      135.50      138.53      9.76 o 
 -12   5   9      222.41      217.22     16.47 o 
 -11   5   9        3.47        8.61      7.03 o 
 -10   5   9       10.23       16.40      7.08 o 
  -9   5   9        0.15        5.86      7.64 o 
  -8   5   9       55.95       66.56      9.80 o 
  -7   5   9      180.88      172.70      7.48 o 
  -6   5   9      134.49      131.84      9.84 o 
  -5   5   9        2.93        3.64      6.12 o 
  -4   5   9      680.53      698.43     25.38 o 
  -3   5   9      871.87      891.14      9.97 o 
  -2   5   9      469.16      495.12      8.99 o 
  -1   5   9      405.12      379.77      9.05 o 
   0   5   9      246.98      273.36      9.10 o 
   1   5   9       10.91       15.90      7.69 o 
   2   5   9      124.09      130.36     11.56 o 
   3   5   9      184.58      192.55      8.20 o 
   4   5   9       38.12       23.86     16.22 o 
   5   5   9      182.14      192.54     13.36 o 
   6   5   9        0.07       -3.10     11.88 o 
   7   5   9       28.42       46.92     11.95 o 
   8   5   9        0.16        0.79     12.56 o 
   9   5   9        2.70        4.36      9.45 o 
  10   5   9        4.73        4.14     14.01 o 
  11   5   9        0.46       11.71     14.39 o 
  12   5   9        1.16        1.30     15.34 o 
 -16   6   9       25.95       12.95      9.74 o 
 -15   6   9       16.37        3.43      9.14 o 
 -14   6   9      260.87      270.45     16.62 o 
 -13   6   9      168.74      138.34      7.71 o 
 -12   6   9      165.82      194.84     13.14 o 
 -11   6   9       67.94       74.89      7.34 o 
 -10   6   9      480.77      509.80     23.83 o 
  -9   6   9       12.67       17.93      8.69 o 
  -8   6   9      853.35      871.79     36.25 o 
  -7   6   9       55.55       53.59      7.07 o 
  -6   6   9      975.14      966.92     26.13 o 
  -5   6   9      425.65      433.94     16.89 o 
  -4   6   9     3068.64     3336.65    110.31 o 
  -3   6   9      171.24      178.88      8.14 o 
  -2   6   9     1965.55     2002.43     97.38 o 
  -1   6   9      619.22      655.24     10.35 o 
   0   6   9     1412.56     1468.78     61.01 o 
   1   6   9      284.68      302.97      9.73 o 
   2   6   9     3483.22     3437.04     99.52 o 
   3   6   9      491.83      518.35     11.49 o 
   4   6   9      620.60      679.90     12.37 o 
   5   6   9       32.04       44.28     10.07 o 
   6   6   9      519.32      580.02     14.39 o 
   7   6   9        8.23       29.34     10.16 o 
   8   6   9      170.01      188.77     11.34 o 
   9   6   9        3.81        9.17     10.81 o 
  10   6   9      250.83      259.82     14.92 o 
  11   6   9       60.21       67.07     17.43 o 
  12   6   9       41.81       27.44     15.56 o 
 -15   7   9       13.61        8.34     10.88 o 
 -14   7   9       45.25       37.41      8.49 o 
 -13   7   9       60.48       68.57      7.82 o 
 -12   7   9       64.92       61.32      9.85 o 
 -11   7   9        0.66        4.87      8.35 o 
 -10   7   9       90.37       86.67      7.07 o 
  -9   7   9        6.95       21.25      7.80 o 
  -8   7   9        0.57        4.31      7.01 o 
  -7   7   9      136.87      139.21      7.22 o 
  -6   7   9      190.26      202.67      7.96 o 
  -5   7   9       28.36       34.23      6.95 o 
  -4   7   9      223.11      246.22     10.47 o 
  -3   7   9       56.61       69.47      7.11 o 
  -2   7   9       39.75       38.31      6.54 o 
  -1   7   9       23.53       18.01      8.43 o 
   0   7   9       84.96       76.56      8.68 o 
   1   7   9      234.96      240.91      9.59 o 
   2   7   9      578.69      600.10     11.83 o 
   3   7   9       62.40       57.68      7.73 o 
   4   7   9        8.12       12.78      8.93 o 
   5   7   9        2.15      -12.88     15.04 o 
   6   7   9       53.78       42.15     10.10 o 
   7   7   9       10.74       18.00     14.35 o 
   8   7   9        4.33       -2.50     10.87 o 
   9   7   9       12.63       12.41     11.52 o 
  10   7   9        1.70        0.22     11.91 o 
  11   7   9        0.64       -3.46     15.76 o 
 -14   8   9        0.27       -2.52      8.87 o 
 -13   8   9       79.12       85.89      9.52 o 
 -12   8   9       39.92       45.10      7.65 o 
 -11   8   9      185.77      182.75     11.27 o 
 -10   8   9      216.17      226.86     10.27 o 
  -9   8   9      277.58      284.27      8.86 o 
  -8   8   9      250.36      303.18     10.62 o 
  -7   8   9      341.23      325.17     11.33 o 
  -6   8   9      190.15      166.75      8.35 o 
  -5   8   9      508.12      528.76     13.95 o 
  -4   8   9      410.13      456.30     20.55 o 
  -3   8   9      567.48      586.41     14.18 o 
  -2   8   9      433.28      460.00     18.57 o 
  -1   8   9      551.62      588.61     12.14 o 
   0   8   9      937.19      932.46     23.79 o 
   1   8   9      436.42      474.12     25.46 o 
   2   8   9      763.74      782.34     23.48 o 
   3   8   9      356.49      431.31     16.88 o 
   4   8   9      243.73      282.94     18.09 o 
   5   8   9      445.71      483.17     20.78 o 
   6   8   9       51.15       75.05     13.77 o 
   7   8   9      102.77       99.35     11.28 o 
   8   8   9      184.33      168.52     10.56 o 
   9   8   9       72.08       60.84     20.57 o 
  10   8   9        1.75       -3.67     15.04 o 
 -13   9   9        4.91        0.83      9.61 o 
 -12   9   9       12.64       12.06      7.98 o 
 -11   9   9       63.45       62.19      9.97 o 
 -10   9   9        8.02       10.05      8.07 o 
  -9   9   9        1.40        4.73      6.48 o 
  -8   9   9       12.37       11.93      7.39 o 
  -7   9   9       36.30       47.13      6.95 o 
  -6   9   9      137.12      141.88      8.46 o 
  -5   9   9        1.92        5.64      8.59 o 
  -4   9   9        2.14       -3.19      7.15 o 
  -3   9   9        3.02        5.91      7.77 o 
  -2   9   9       28.47       31.10      7.16 o 
  -1   9   9      172.29      173.33      8.23 o 
   0   9   9       45.79       52.59     11.29 o 
   1   9   9      121.08      111.91     11.39 o 
   2   9   9      371.86      378.90     15.64 o 
   3   9   9      305.14      293.37      9.18 o 
   4   9   9        6.05        6.66     11.76 o 
   5   9   9       28.11       34.09      9.82 o 
   6   9   9       63.94       64.43      9.55 o 
   7   9   9        5.24       10.88     11.65 o 
   8   9   9       20.54       15.46     11.72 o 
   9   9   9        3.31        3.58     12.22 o 
 -12  10   9        4.94       -0.44      8.21 o 
 -11  10   9      160.39      143.73     14.32 o 
 -10  10   9        3.82        5.27      8.84 o 
  -9  10   9       98.32      105.61      7.46 o 
  -8  10   9        3.12        0.32      8.59 o 
  -7  10   9      322.89      325.57     14.59 o 
  -6  10   9       44.72       46.61      7.64 o 
  -5  10   9      461.09      457.21     12.64 o 
  -4  10   9      166.01      167.74      8.69 o 
  -3  10   9      245.39      256.75     10.28 o 
  -2  10   9        0.08       10.07      8.04 o 
  -1  10   9      229.40      251.90     15.65 o 
   0  10   9       10.37        3.43      8.06 o 
   1  10   9      264.90      273.07     12.18 o 
   2  10   9       57.75       62.47     11.01 o 
   3  10   9       15.98       18.42     10.57 o 
   4  10   9        6.31        1.46     10.00 o 
   5  10   9      251.95      222.53     33.53 o 
   6  10   9       43.86       39.62     14.24 o 
   7  10   9      214.28      175.38     20.66 o 
   8  10   9        1.84       10.71     12.50 o 
 -10  11   9       11.91        7.81     10.78 o 
  -9  11   9       17.35       21.06      9.27 o 
  -8  11   9        0.02        5.95      7.17 o 
  -7  11   9       36.31       33.31      7.60 o 
  -6  11   9        0.35        3.48      7.84 o 
  -5  11   9       10.40        8.29      8.50 o 
  -4  11   9       61.03       49.32      8.02 o 
  -3  11   9        0.52        4.78      8.56 o 
  -2  11   9       38.83       38.06      7.72 o 
  -1  11   9        0.84        5.22      7.84 o 
   0  11   9        0.22        2.30      8.31 o 
   1  11   9       12.57        9.02      8.69 o 
   2  11   9        4.67        2.32     12.38 o 
   3  11   9       97.75       71.74     10.00 o 
   4  11   9       38.23       21.74      9.50 o 
   5  11   9       42.99       17.71     14.71 o 
   6  11   9        0.55        2.76     14.59 o 
  -8  12   9        2.79        4.18      8.95 o 
  -7  12   9       70.91       63.21     14.02 o 
  -6  12   9       20.32       16.87      9.93 o 
  -5  12   9       77.16       60.92      9.41 o 
  -4  12   9       16.30       20.82      9.31 o 
  -3  12   9       38.77       35.99      9.23 o 
  -2  12   9       73.47       67.34      9.48 o 
  -1  12   9       84.83       80.79     10.64 o 
   0  12   9       15.43       15.38     10.29 o 
   1  12   9       99.39       85.27     10.58 o 
   2  12   9        2.96        4.70     10.75 o 
   3  12   9       38.39       27.45     13.37 o 
   4  12   9        9.56       10.50      9.97 o 
  -4  13   9        1.56       11.88     22.59 o 
  -3  13   9       15.26       11.19      8.33 o 
  -2  13   9        3.49       -8.97      9.83 o 
  -1  13   9        3.89       -0.09      9.79 o 
   0  13   9       10.21      -15.95     21.37 o 
 -16   0  10      162.32      214.20     14.42 o 
 -14   0  10       47.41       30.84     10.10 o 
 -12   0  10      868.84      881.96     42.98 o 
 -10   0  10     1679.67     1654.75    136.40 o 
  -8   0  10     3028.10     2973.32    192.23 o 
  -6   0  10      827.56      803.93     31.73 o 
  -4   0  10       74.38       51.39     10.12 o 
  -2   0  10     2051.00     1877.67     22.61 o 
   0   0  10     4834.15     4730.65     42.39 o 
   2   0  10      441.03      435.60     15.93 o 
   4   0  10      141.19      137.64      9.88 o 
   6   0  10       80.84       86.87     10.43 o 
   8   0  10      314.17      302.01     12.88 o 
  10   0  10       15.33       10.27     11.90 o 
  12   0  10       21.73       24.16     18.40 o 
 -17   1  10        0.78        2.54      7.49 o 
 -16   1  10       19.24       19.18      6.67 o 
 -15   1  10       13.24       12.59      7.13 o 
 -14   1  10        1.43        2.97      8.83 o 
 -13   1  10        7.54       14.26      6.40 o 
 -12   1  10       17.85       22.93      6.80 o 
 -11   1  10      143.68      144.83      9.01 o 
 -10   1  10       19.28       19.55      7.07 o 
  -9   1  10       62.20       70.29      6.67 o 
  -8   1  10      566.31      566.45     12.45 o 
  -7   1  10      186.34      192.61     12.92 o 
  -6   1  10      428.96      409.10     11.40 o 
  -5   1  10      911.91      957.16     23.70 o 
  -4   1  10     1709.43     1610.21     29.34 o 
  -3   1  10       11.11        9.90      6.61 o 
  -2   1  10      158.17      181.59      7.08 o 
  -1   1  10        5.48       15.50      8.07 o 
   0   1  10     2030.10     1906.53     49.99 o 
   1   1  10      152.12      152.12      7.94 o 
   2   1  10     1004.33      935.08     24.49 o 
   3   1  10        7.64        1.76      7.21 o 
   4   1  10      245.18      252.11      8.31 o 
   5   1  10      536.10      527.23     10.98 o 
   6   1  10       45.83       44.14      9.13 o 
   7   1  10      354.09      369.38     11.62 o 
   8   1  10      229.29      252.02     10.99 o 
   9   1  10        7.39       12.36     11.99 o 
  10   1  10        1.20        6.78     10.97 o 
  11   1  10        4.87        3.71     11.66 o 
  12   1  10       74.53       75.85     15.33 o 
  13   1  10        0.19        2.87     14.63 o 
 -17   2  10       11.72        9.99      8.67 o 
 -16   2  10      133.16      147.66      9.53 o 
 -15   2  10        7.80        9.28      6.92 o 
 -14   2  10      229.91      225.47     11.63 o 
 -13   2  10      182.53      169.88      8.42 o 
 -12   2  10      233.46      239.46      7.06 o 
 -11   2  10      427.94      432.41     10.15 o 
 -10   2  10      699.62      666.66     20.14 o 
  -9   2  10      328.33      327.22     16.44 o 
  -8   2  10      864.31      918.48     33.17 o 
  -7   2  10     1643.87     1685.61     64.27 o 
  -6   2  10      818.61      785.87     28.55 o 
  -5   2  10      732.91      756.68     10.72 o 
  -4   2  10      842.34      822.92      9.61 o 
  -3   2  10      763.93      733.36     24.77 o 
  -2   2  10     1875.40     1804.53     37.76 o 
  -1   2  10     3413.95     3314.62     50.94 o 
   0   2  10      759.00      724.89      8.24 o 
   1   2  10      259.82      254.42      6.57 o 
   2   2  10       77.33       71.64      8.95 o 
   3   2  10      225.53      230.68     10.68 o 
   4   2  10        2.37        6.10      7.97 o 
   5   2  10      126.87      149.36      9.85 o 
   6   2  10       18.03       19.93      9.65 o 
   7   2  10        1.26        4.95     10.27 o 
   8   2  10        1.12       -0.11     12.27 o 
   9   2  10      124.61      118.93     12.93 o 
  10   2  10       10.95       12.37     13.52 o 
  11   2  10      154.57      134.00     14.90 o 
  12   2  10        0.30       11.84     14.32 o 
 -17   3  10        0.32        7.98      9.64 o 
 -16   3  10        5.75       11.78      9.10 o 
 -15   3  10       19.27       20.86      9.57 o 
 -14   3  10       17.32        7.31      7.60 o 
 -13   3  10        0.90        7.34      6.84 o 
 -12   3  10       31.87       34.98      6.71 o 
 -11   3  10      324.95      303.97      9.07 o 
 -10   3  10      187.77      216.34      9.73 o 
  -9   3  10      338.35      377.50     14.79 o 
  -8   3  10       26.59       43.61     10.84 o 
  -7   3  10      486.89      514.35     12.21 o 
  -6   3  10      191.09      199.79     11.35 o 
  -5   3  10      223.69      204.77      8.78 o 
  -4   3  10      104.48       93.69      6.04 o 
  -3   3  10      769.64      774.34      9.68 o 
  -2   3  10      221.54      183.91      7.29 o 
  -1   3  10      219.40      201.42      7.25 o 
   0   3  10      841.72      827.95      9.39 o 
   1   3  10      765.44      766.84      8.97 o 
   2   3  10       29.47       38.50      7.68 o 
   3   3  10      584.43      587.51     17.94 o 
   4   3  10      175.01      180.76      9.85 o 
   5   3  10      569.23      570.46     15.19 o 
   6   3  10      152.79      162.75     16.91 o 
   7   3  10      186.04      184.10     13.70 o 
   8   3  10      332.79      330.40     19.48 o 
   9   3  10       82.87       74.51     18.91 o 
  10   3  10       74.69       69.22     14.08 o 
  11   3  10       71.52       82.97     20.09 o 
  12   3  10       16.21       11.28     21.13 o 
 -17   4  10       29.17       15.89     10.99 o 
 -16   4  10       80.02       95.66     11.37 o 
 -15   4  10      213.78      225.74      8.67 o 
 -14   4  10       23.43       22.67      7.67 o 
 -13   4  10      402.87      429.29      8.75 o 
 -12   4  10       18.36       10.31      8.11 o 
 -11   4  10      125.35      138.61      7.55 o 
 -10   4  10       18.10        9.98      8.84 o 
  -9   4  10      372.87      414.69     13.97 o 
  -8   4  10       36.37       37.07      7.02 o 
  -7   4  10     2681.52     2738.91    107.81 o 
  -6   4  10      674.67      663.07     39.59 o 
  -5   4  10     4258.15     4275.03     57.22 o 
  -4   4  10      505.73      526.12      7.77 o 
  -3   4  10     7081.12     6982.09    132.52 o 
  -2   4  10       60.34       42.98      6.45 o 
  -1   4  10      620.16      609.33     14.03 o 
   0   4  10       49.13       49.27      8.36 o 
   1   4  10      640.49      662.30     12.36 o 
   2   4  10       42.16       37.35      7.74 o 
   3   4  10     1555.26     1485.05     42.21 o 
   4   4  10       89.74       93.61     10.49 o 
   5   4  10      692.75      739.92     16.45 o 
   6   4  10       63.09       70.83     17.31 o 
   7   4  10       36.47       43.95     10.52 o 
   8   4  10        0.15        3.83     12.80 o 
   9   4  10       68.24       52.84     17.16 o 
  10   4  10        9.18       15.22     17.15 o 
  11   4  10      101.38       88.23     31.19 o 
  12   4  10        0.05        1.81     15.61 o 
 -16   5  10       47.27       44.40      8.05 o 
 -15   5  10        7.86       -0.49     10.05 o 
 -14   5  10       39.46       46.64      9.64 o 
 -13   5  10       64.51       61.21      7.14 o 
 -12   5  10       15.33       10.62      8.21 o 
 -11   5  10      349.10      358.52     10.93 o 
 -10   5  10        4.71        9.53      7.75 o 
  -9   5  10       36.29       51.21      8.07 o 
  -8   5  10       26.96       34.78      6.81 o 
  -7   5  10       38.75       32.50     10.22 o 
  -6   5  10       41.44       24.22      6.94 o 
  -5   5  10     1502.21     1488.33     48.29 o 
  -4   5  10      797.82      835.26     19.07 o 
  -3   5  10      809.16      807.87     17.71 o 
  -2   5  10       85.45       79.51      7.92 o 
  -1   5  10      695.64      701.27     25.83 o 
   0   5  10      260.63      273.19     12.64 o 
   1   5  10     1329.90     1384.34     37.49 o 
   2   5  10        4.36        9.71      6.55 o 
   3   5  10        4.69       13.54      8.11 o 
   4   5  10      255.46      270.06     17.66 o 
   5   5  10      123.90      111.22     10.29 o 
   6   5  10       67.09       67.17     11.93 o 
   7   5  10      135.09      150.98     13.19 o 
   8   5  10       18.32       20.79     13.36 o 
   9   5  10      218.65      237.12     26.34 o 
  10   5  10        4.58        1.01     10.00 o 
  11   5  10       35.83       34.88     15.30 o 
 -16   6  10       20.19       12.79     10.97 o 
 -15   6  10       80.65       59.62      8.12 o 
 -14   6  10       82.54       73.08     10.12 o 
 -13   6  10      228.32      258.51      9.48 o 
 -12   6  10       55.77       55.33      9.33 o 
 -11   6  10      560.50      604.98     18.89 o 
 -10   6  10        4.09        4.38      8.93 o 
  -9   6  10      398.10      375.34     18.22 o 
  -8   6  10       52.73       63.53      9.93 o 
  -7   6  10     1120.91     1135.17     34.29 o 
  -6   6  10      169.17      176.20      7.23 o 
  -5   6  10     1214.94     1245.70     38.80 o 
  -4   6  10      487.49      530.60     20.45 o 
  -3   6  10     1523.53     1624.98     70.17 o 
  -2   6  10       62.16       50.72      6.86 o 
  -1   6  10     3549.66     3681.30    139.71 o 
   0   6  10      184.93      176.77      8.25 o 
   1   6  10     1407.16     1556.92     11.61 o 
   2   6  10      386.83      410.23      9.22 o 
   3   6  10     1345.14     1419.97     15.26 o 
   4   6  10      427.70      406.44     19.02 o 
   5   6  10      181.56      203.29     12.98 o 
   6   6  10        0.33        1.78     12.55 o 
   7   6  10       45.93       42.90     10.38 o 
   8   6  10        0.10       -2.86     13.27 o 
   9   6  10      175.71      160.12     24.80 o 
  10   6  10       34.27       16.60     14.81 o 
  11   6  10       25.39       19.08     12.58 o 
 -15   7  10        0.11       -6.24      9.68 o 
 -14   7  10        2.54       -6.79     10.58 o 
 -13   7  10       19.90        9.51      8.29 o 
 -12   7  10       13.19       11.89      7.93 o 
 -11   7  10       44.15       54.55      8.50 o 
 -10   7  10       88.39       88.83      9.25 o 
  -9   7  10      111.35      115.14      8.29 o 
  -8   7  10        5.27       11.15      7.91 o 
  -7   7  10       89.65       98.52      5.92 o 
  -6   7  10      223.60      219.66      8.70 o 
  -5   7  10       26.80       27.94      7.04 o 
  -4   7  10        9.71       14.80      6.99 o 
  -3   7  10      228.04      240.15     10.82 o 
  -2   7  10      154.51      156.16      7.50 o 
  -1   7  10      712.08      755.90     23.52 o 
   0   7  10      444.96      494.15     22.59 o 
   1   7  10      137.41      148.83      9.21 o 
   2   7  10     2221.97     2467.95     75.58 o 
   3   7  10       67.37       69.44     10.60 o 
   4   7  10        2.35       -0.45      8.82 o 
   5   7  10      144.96      173.84      9.82 o 
   6   7  10        7.82        0.16      9.51 o 
   7   7  10        1.88        7.42      9.48 o 
   8   7  10       61.74       79.16     14.31 o 
   9   7  10        8.06        7.67     11.94 o 
  10   7  10       22.00       19.08     12.99 o 
 -14   8  10       72.14       56.51      8.56 o 
 -13   8  10       10.76       39.57     11.74 o 
 -12   8  10      110.49      108.57      8.60 o 
 -11   8  10      172.58      182.36      9.20 o 
 -10   8  10      188.60      182.57      8.77 o 
  -9   8  10      277.09      315.46      9.94 o 
  -8   8  10      116.93      123.66     10.26 o 
  -7   8  10      712.73      698.54     13.94 o 
  -6   8  10      197.78      229.95      7.05 o 
  -5   8  10       11.37       14.72      8.65 o 
  -4   8  10      515.79      598.92     22.52 o 
  -3   8  10      217.04      230.89      7.74 o 
  -2   8  10      393.70      446.55      8.41 o 
  -1   8  10      204.47      223.32      7.77 o 
   0   8  10       26.30       28.92      8.84 o 
   1   8  10     2037.61     2164.58     68.99 o 
   2   8  10       28.87       33.15      7.47 o 
   3   8  10      223.99      221.41     12.87 o 
   4   8  10       33.40       36.27     11.13 o 
   5   8  10      220.84      198.54     10.52 o 
   6   8  10       48.52       43.87     11.34 o 
   7   8  10       56.75       55.76     11.81 o 
   8   8  10       51.43       48.37     11.67 o 
   9   8  10       23.04       12.42     10.61 o 
 -13   9  10       15.83        3.60      9.68 o 
 -12   9  10        2.45        0.02      8.51 o 
 -11   9  10        6.14       -3.80      8.83 o 
 -10   9  10       11.98       12.37      7.36 o 
  -9   9  10        2.02       -3.33      7.82 o 
  -8   9  10      158.95      159.31      7.72 o 
  -7   9  10        1.93        5.87      7.25 o 
  -6   9  10       14.99       12.46      8.08 o 
  -5   9  10        0.85       -4.49      7.33 o 
  -4   9  10      257.57      265.02     10.54 o 
  -3   9  10      118.04      132.11      9.14 o 
  -2   9  10      102.05      114.91      8.46 o 
  -1   9  10       13.64        6.95      9.02 o 
   0   9  10        2.50        8.88      8.00 o 
   1   9  10      150.54      132.21     10.06 o 
   2   9  10       29.02       42.53      9.42 o 
   3   9  10       17.49       13.00     10.98 o 
   4   9  10      814.68      883.74     15.67 o 
   5   9  10      202.82      179.83     10.83 o 
   6   9  10      117.99      101.30     19.16 o 
   7   9  10        4.71        1.39     19.82 o 
   8   9  10       15.82       18.75     14.90 o 
 -12  10  10       22.33       15.70     15.56 o 
 -11  10  10       10.78        5.13      8.58 o 
 -10  10  10      206.43      171.77     10.05 o 
  -9  10  10        0.79       -3.31      8.91 o 
  -8  10  10      111.50      120.15      8.15 o 
  -7  10  10        4.50        5.29      8.46 o 
  -6  10  10      235.23      248.92     15.83 o 
  -5  10  10       76.70       63.56      8.82 o 
  -4  10  10      191.02      224.95      9.19 o 
  -3  10  10        8.35       19.65      8.08 o 
  -2  10  10      137.26      145.92     11.48 o 
  -1  10  10       91.52       95.85      9.34 o 
   0  10  10      226.03      239.67      9.96 o 
   1  10  10        9.54        8.45      8.72 o 
   2  10  10      122.19      133.62      9.80 o 
   3  10  10       28.92       20.62     13.12 o 
   4  10  10        3.65       -2.43     11.10 o 
   5  10  10        1.28        4.84     10.49 o 
   6  10  10       15.07       17.68     12.00 o 
   7  10  10       30.25       24.68     10.92 o 
 -10  11  10        9.90       11.79      9.11 o 
  -9  11  10        0.11        5.76      9.33 o 
  -8  11  10       36.73       30.56      8.44 o 
  -7  11  10       23.75       22.25      6.73 o 
  -6  11  10        7.46       10.37      9.91 o 
  -5  11  10        2.30       17.02      7.99 o 
  -4  11  10       23.50       38.10     14.32 o 
  -3  11  10       27.72       25.66      9.86 o 
  -2  11  10       94.51       96.73     12.60 o 
  -1  11  10       15.75       10.18      8.86 o 
   0  11  10        3.94        2.84      9.79 o 
   1  11  10       13.92       10.92      8.08 o 
   2  11  10       16.07       18.34     10.67 o 
   3  11  10       81.79       60.03     12.14 o 
   4  11  10       45.34       44.00     15.02 o 
   5  11  10       15.32        9.67     11.31 o 
  -7  12  10        0.31        2.55      8.78 o 
  -6  12  10       65.60       66.52      9.01 o 
  -5  12  10        0.25       -5.24      9.25 o 
  -4  12  10       95.25       80.89      9.84 o 
  -3  12  10        0.55        8.11      7.48 o 
  -2  12  10       16.31       15.98      8.40 o 
  -1  12  10       21.23       12.99      8.47 o 
   0  12  10       33.79       28.54      9.47 o 
   1  12  10        3.84        0.90      8.66 o 
   2  12  10       40.77       36.31     10.09 o 
   3  12  10        0.22        3.06     17.19 o 
 -17   0  11       42.86       18.43     10.78 o 
 -15   0  11       46.85       56.93     11.31 o 
 -13   0  11      729.70      739.67     30.06 o 
 -11   0  11     1274.88     1378.69     78.56 o 
  -9   0  11     1729.21     1696.53     59.98 o 
  -7   0  11        3.28       10.70      9.79 o 
  -5   0  11       83.42       69.29      8.74 o 
  -3   0  11      823.48      823.09     22.95 o 
  -1   0  11      654.50      637.58     24.23 o 
   1   0  11      127.78      107.36     21.64 o 
   3   0  11        5.28       11.98     12.61 o 
   5   0  11      182.33      194.58     10.33 o 
   7   0  11      412.02      405.30     13.42 o 
   9   0  11       71.23       46.69     16.31 o 
  11   0  11        7.41        3.68     19.29 o 
 -17   1  11       45.93       35.72      7.64 o 
 -16   1  11        0.77        2.70      7.62 o 
 -15   1  11      185.29      182.68      7.35 o 
 -14   1  11       71.96       80.64      8.44 o 
 -13   1  11      470.97      488.05      8.45 o 
 -12   1  11      199.54      193.92      6.59 o 
 -11   1  11     1113.52     1098.76     25.74 o 
 -10   1  11      781.00      782.78     13.64 o 
  -9   1  11      711.00      729.53     24.00 o 
  -8   1  11      368.91      368.62     13.71 o 
  -7   1  11     2064.61     1958.86     53.93 o 
  -6   1  11       74.19       75.45      6.03 o 
  -5   1  11      839.38      853.53     10.13 o 
  -4   1  11       32.39       25.32      6.24 o 
  -3   1  11     2204.68     2149.17     34.80 o 
  -2   1  11       48.18       54.60      5.92 o 
  -1   1  11     3887.75     3893.10     61.31 o 
   0   1  11     1143.34     1136.97     43.29 o 
   1   1  11     2082.46     2098.74     78.41 o 
   2   1  11      111.02      104.82      7.59 o 
   3   1  11      759.47      708.68      9.00 o 
   4   1  11       76.83       84.11      8.00 o 
   5   1  11      508.34      517.74     10.52 o 
   6   1  11       42.48       38.75      8.03 o 
   7   1  11      150.90      158.57      8.68 o 
   8   1  11      170.43      168.50      9.95 o 
   9   1  11        4.91       14.58      9.77 o 
  10   1  11       83.75       99.60     11.08 o 
  11   1  11       75.10       86.54     13.22 o 
  12   1  11       20.56        5.48     15.40 o 
 -17   2  11       38.61       29.57      8.86 o 
 -16   2  11        0.68        2.37      8.31 o 
 -15   2  11      107.22      114.91      7.58 o 
 -14   2  11       16.48       31.16      7.50 o 
 -13   2  11       46.45       48.69      6.57 o 
 -12   2  11       82.60       83.94      7.19 o 
 -11   2  11      274.40      288.41      7.46 o 
 -10   2  11       14.35        3.92      7.50 o 
  -9   2  11     1843.38     1886.23     54.93 o 
  -8   2  11        5.90       -1.60      6.72 o 
  -7   2  11      905.05      936.87     27.23 o 
  -6   2  11       23.80       24.78      7.09 o 
  -5   2  11      301.16      298.33     10.06 o 
  -4   2  11       59.04       66.87      6.89 o 
  -3   2  11      341.38      314.15      8.41 o 
  -2   2  11      824.73      869.21     28.53 o 
  -1   2  11       62.90       60.81      5.87 o 
   0   2  11      602.55      571.78     13.42 o 
   1   2  11        3.02        2.03      6.49 o 
   2   2  11       69.19       71.11      6.92 o 
   3   2  11     1431.25     1429.34     57.79 o 
   4   2  11      882.19      864.65     27.38 o 
   5   2  11        2.40        5.59      9.35 o 
   6   2  11      123.52      115.15     10.47 o 
   7   2  11        3.12        6.89     10.51 o 
   8   2  11        5.72        5.13     12.53 o 
   9   2  11        0.43        1.72     13.01 o 
  10   2  11       57.29       51.64     17.11 o 
  11   2  11        7.21       -2.02     14.48 o 
  12   2  11       10.45        3.90     12.58 o 
 -17   3  11       33.99       14.27     10.04 o 
 -16   3  11       76.60       65.30      8.86 o 
 -15   3  11      109.21       94.22      9.06 o 
 -14   3  11       50.23       38.70      8.54 o 
 -13   3  11      125.30      127.80     10.92 o 
 -12   3  11      180.29      177.30      7.48 o 
 -11   3  11       82.29       91.20      7.93 o 
 -10   3  11      207.91      223.07      9.35 o 
  -9   3  11      469.36      460.95      8.19 o 
  -8   3  11     2217.79     2327.95     63.50 o 
  -7   3  11     1898.15     1927.56     54.61 o 
  -6   3  11     2549.70     2643.01     88.68 o 
  -5   3  11      150.58      154.03      7.97 o 
  -4   3  11     1710.15     1764.62     42.99 o 
  -3   3  11     1820.54     1776.33     48.25 o 
  -2   3  11      121.94      117.81      6.67 o 
  -1   3  11      746.45      736.98     14.11 o 
   0   3  11      274.47      259.15     11.49 o 
   1   3  11        2.02       -1.00      8.19 o 
   2   3  11      177.26      177.09      9.03 o 
   3   3  11        6.42        8.94      7.02 o 
   4   3  11      135.39      146.78      7.76 o 
   5   3  11      244.02      242.91     13.48 o 
   6   3  11      316.77      314.95     31.63 o 
   7   3  11      276.66      253.41     35.10 o 
   8   3  11       78.38       93.19     20.05 o 
   9   3  11      193.96      205.09     18.72 o 
  10   3  11      190.23      199.84     27.01 o 
  11   3  11        1.47        2.59     14.61 o 
  12   3  11      159.61      104.66     23.19 o 
 -16   4  11       64.97       47.25      8.18 o 
 -15   4  11       30.08       27.34     10.02 o 
 -14   4  11       56.64       58.50      8.80 o 
 -13   4  11        1.07        3.04      8.19 o 
 -12   4  11       71.37       71.46      8.24 o 
 -11   4  11       63.48       64.64      7.48 o 
 -10   4  11       58.58       52.77      7.91 o 
  -9   4  11       94.57      100.83      7.11 o 
  -8   4  11       12.05       16.88      6.60 o 
  -7   4  11       69.04       96.82     12.77 o 
  -6   4  11      363.55      386.98     13.54 o 
  -5   4  11      738.53      733.66     36.66 o 
  -4   4  11      505.02      528.71     12.52 o 
  -3   4  11     1503.32     1529.32     27.57 o 
  -2   4  11       10.71       24.25      6.21 o 
  -1   4  11       38.47       36.63      8.37 o 
   0   4  11      164.02      154.61      7.78 o 
   1   4  11        8.32        5.87      7.26 o 
   2   4  11       17.60       10.57      7.85 o 
   3   4  11       11.13       13.01      9.11 o 
   4   4  11      107.21       90.29      8.81 o 
   5   4  11       17.08       24.76      9.85 o 
   6   4  11        1.51       -8.66     12.22 o 
   7   4  11        2.21        5.87     12.40 o 
   8   4  11        3.93       18.27     18.41 o 
   9   4  11        5.68       15.70     13.35 o 
  10   4  11        0.03       10.99     20.73 o 
  11   4  11        0.91        4.60     21.45 o 
 -16   5  11       79.93       76.90     10.92 o 
 -15   5  11        0.00        9.95     10.15 o 
 -14   5  11      154.11      144.19     10.18 o 
 -13   5  11       38.96       36.17      7.31 o 
 -12   5  11      263.71      249.91     11.48 o 
 -11   5  11       12.35       13.50      8.07 o 
 -10   5  11      582.12      627.95     10.24 o 
  -9   5  11       47.96       47.81      7.11 o 
  -8   5  11       39.53       50.81      7.55 o 
  -7   5  11       10.06       10.17      7.62 o 
  -6   5  11     1463.36     1531.81     34.44 o 
  -5   5  11        2.76        0.38      6.37 o 
  -4   5  11     2828.56     2972.73     72.05 o 
  -3   5  11      223.78      223.27      7.17 o 
  -2   5  11      753.72      786.22     15.70 o 
  -1   5  11      361.03      362.66      9.56 o 
   0   5  11      297.32      308.95     10.54 o 
   1   5  11       11.38       11.05      6.41 o 
   2   5  11      954.91     1007.01     25.86 o 
   3   5  11       21.85       22.98      9.66 o 
   4   5  11       36.07       53.22     12.20 o 
   5   5  11       53.11       51.93      9.72 o 
   6   5  11      321.02      326.26     19.23 o 
   7   5  11        6.39       18.20     18.34 o 
   8   5  11      347.42      378.11     20.88 o 
   9   5  11       10.91       17.81     19.84 o 
  10   5  11       63.57       69.48     20.80 o 
  11   5  11        5.19       14.06     21.62 o 
 -15   6  11       23.69       22.90      9.52 o 
 -14   6  11       60.45       77.89      9.26 o 
 -13   6  11       18.64       13.77      9.78 o 
 -12   6  11       18.58       26.21      7.03 o 
 -11   6  11      112.04      104.19      7.21 o 
 -10   6  11      212.96      241.19     10.81 o 
  -9   6  11        3.27       -2.75     10.12 o 
  -8   6  11      116.99      108.78      8.81 o 
  -7   6  11       83.08      115.71     10.55 o 
  -6   6  11      601.65      658.01     21.06 o 
  -5   6  11      193.39      187.32      8.01 o 
  -4   6  11       20.08       17.75      6.81 o 
  -3   6  11      273.36      269.96     12.80 o 
  -2   6  11       91.50       88.91      9.98 o 
  -1   6  11     1091.18     1208.86     51.45 o 
   0   6  11       32.32       25.90      8.56 o 
   1   6  11      388.58      427.88     12.73 o 
   2   6  11      312.78      345.94     10.99 o 
   3   6  11      426.52      454.62     10.16 o 
   4   6  11       14.15       -2.61     10.32 o 
   5   6  11       33.15       17.02     18.13 o 
   6   6  11       65.67       64.27     13.02 o 
   7   6  11       59.76       70.62     18.27 o 
   8   6  11       11.59       11.02     11.17 o 
   9   6  11        0.24       -7.56     14.54 o 
  10   6  11        0.06        7.64     12.08 o 
 -15   7  11       53.80       33.39     13.13 o 
 -14   7  11       58.36       60.34      8.84 o 
 -13   7  11        1.44        1.10      9.09 o 
 -12   7  11      144.27      147.68     10.25 o 
 -11   7  11      164.75      178.55     11.99 o 
 -10   7  11      341.53      376.05      9.20 o 
  -9   7  11        0.70        3.66      6.75 o 
  -8   7  11      149.24      171.28      7.19 o 
  -7   7  11      390.52      401.55     20.46 o 
  -6   7  11       35.09       48.14      6.30 o 
  -5   7  11     1537.96     1568.32     78.32 o 
  -4   7  11      166.52      183.87      7.12 o 
  -3   7  11       96.59      102.75      6.88 o 
  -2   7  11      284.77      312.32     18.43 o 
  -1   7  11      205.30      190.85      9.15 o 
   0   7  11      195.41      221.12     13.43 o 
   1   7  11      842.24      942.99     52.21 o 
   2   7  11      602.26      685.26     26.35 o 
   3   7  11        1.12       -7.17      8.85 o 
   4   7  11      292.68      288.30     11.11 o 
   5   7  11       74.76      109.02     17.98 o 
   6   7  11       59.86       74.76     19.02 o 
   7   7  11       51.15       56.35     14.15 o 
   8   7  11       19.02       24.71     11.95 o 
   9   7  11       79.64       42.89     15.76 o 
 -14   8  11        0.60        0.81     11.02 o 
 -13   8  11       28.49       43.73     11.97 o 
 -12   8  11       54.57       51.01      9.31 o 
 -11   8  11       12.12       17.86      7.49 o 
 -10   8  11       59.54       62.68      7.38 o 
  -9   8  11        0.91        3.81      7.65 o 
  -8   8  11       15.01       12.54      6.07 o 
  -7   8  11       36.51       44.69      6.11 o 
  -6   8  11       88.22      106.15      7.46 o 
  -5   8  11        3.67        8.11      8.55 o 
  -4   8  11        6.62        5.91      9.48 o 
  -3   8  11       42.76       47.81      7.32 o 
  -2   8  11       19.64       20.18      8.67 o 
  -1   8  11       10.35        6.19      8.84 o 
   0   8  11      432.93      450.48      9.98 o 
   1   8  11        0.07        0.60      7.98 o 
   2   8  11      198.69      204.75     10.10 o 
   3   8  11       43.95       45.85      8.21 o 
   4   8  11       67.24       79.97     15.09 o 
   5   8  11        3.22       23.91     13.52 o 
   6   8  11        1.87       -1.72      9.70 o 
   7   8  11        4.85        8.69     13.81 o 
   8   8  11       47.11       42.62     14.93 o 
 -13   9  11       64.99       60.08     11.28 o 
 -12   9  11       31.21       30.90     12.12 o 
 -11   9  11       94.02      132.13     15.13 o 
 -10   9  11        7.39        6.07      8.28 o 
  -9   9  11      274.54      302.16     10.45 o 
  -8   9  11       10.37       12.47      7.63 o 
  -7   9  11      457.81      479.34     20.94 o 
  -6   9  11       27.23       13.05      7.99 o 
  -5   9  11      158.38      171.12      9.93 o 
  -4   9  11       24.90       32.90      9.13 o 
  -3   9  11      268.02      275.60      9.81 o 
  -2   9  11       81.29       93.27      8.58 o 
  -1   9  11      690.51      713.42     21.81 o 
   0   9  11      127.45      153.10      8.85 o 
   1   9  11       38.02       60.44     10.10 o 
   2   9  11        0.38        1.70      9.73 o 
   3   9  11      144.09      157.22     11.54 o 
   4   9  11       89.98       95.67     12.37 o 
   5   9  11       45.44       35.01     14.63 o 
   6   9  11       62.71       69.90     12.25 o 
   7   9  11       30.58       13.93     12.21 o 
 -11  10  11       26.22       19.07      9.90 o 
 -10  10  11        5.78       13.31      8.74 o 
  -9  10  11       18.79       19.27      8.30 o 
  -8  10  11       16.97       16.44      7.98 o 
  -7  10  11       33.26       29.52      7.02 o 
  -6  10  11       18.93       25.53      8.79 o 
  -5  10  11        0.29        5.13      7.72 o 
  -4  10  11        0.11        6.61      9.38 o 
  -3  10  11       20.22       24.70      9.46 o 
  -2  10  11       19.19       16.38      7.79 o 
  -1  10  11      165.96      165.06     10.07 o 
   0  10  11       19.48       14.51     10.07 o 
   1  10  11       18.03       14.85      8.90 o 
   2  10  11       12.99       18.12      9.42 o 
   3  10  11        5.49        6.16      8.72 o 
   4  10  11       47.13       34.68     12.29 o 
   5  10  11       17.58       27.37     14.13 o 
   6  10  11        0.16        9.78     21.41 o 
  -9  11  11       62.17       28.00      8.85 o 
  -8  11  11       54.33       34.83      8.74 o 
  -7  11  11      114.10      104.03      8.22 o 
  -6  11  11        6.03        5.49      8.37 o 
  -5  11  11      180.09      183.53     17.18 o 
  -4  11  11        4.66        4.93      9.88 o 
  -3  11  11      195.62      197.06     10.68 o 
  -2  11  11      100.49       91.93      9.21 o 
  -1  11  11      102.79      108.61     11.07 o 
   0  11  11       83.35       81.15     10.51 o 
   1  11  11       78.42       81.31      9.66 o 
   2  11  11       22.44        8.71     10.11 o 
   3  11  11       63.87       75.67     14.63 o 
   4  11  11       11.57        0.90     12.04 o 
  -6  12  11        1.07       -5.63      8.89 o 
  -5  12  11       21.76       20.12     10.82 o 
  -4  12  11        4.08        8.35     10.95 o 
  -3  12  11       12.32       10.33     10.62 o 
  -2  12  11        1.78        3.24      9.70 o 
  -1  12  11        9.35       -2.33      9.37 o 
   0  12  11        0.69        2.32      9.93 o 
   1  12  11        6.64       -3.75      9.03 o 
 -16   0  12       58.15       40.21      9.21 o 
 -14   0  12      131.30      119.01     14.32 o 
 -12   0  12       39.76       29.88      7.50 o 
 -10   0  12        1.72       23.22      7.78 o 
  -8   0  12      310.62      317.27     18.44 o 
  -6   0  12        2.05       17.49      8.33 o 
  -4   0  12       94.96       89.22      9.85 o 
  -2   0  12      334.41      355.46     13.11 o 
   0   0  12      732.89      761.90     21.16 o 
   2   0  12     1167.48     1266.05    101.54 o 
   4   0  12      215.46      219.23     12.92 o 
   6   0  12        1.03        2.36     12.46 o 
   8   0  12        0.89        8.60     14.18 o 
  10   0  12       29.62       42.81     17.79 o 
 -17   1  12       61.28       45.01      8.99 o 
 -16   1  12      201.10      188.62      8.36 o 
 -15   1  12        0.15        1.65      7.97 o 
 -14   1  12      429.98      453.04      9.57 o 
 -13   1  12        1.80       -5.10      7.46 o 
 -12   1  12     1670.65     1720.89     35.90 o 
 -11   1  12        4.55       11.40      7.34 o 
 -10   1  12     2565.25     2639.33     63.62 o 
  -9   1  12      226.82      242.38      7.15 o 
  -8   1  12     1415.38     1484.89     26.12 o 
  -7   1  12       35.09       43.38      5.82 o 
  -6   1  12     2209.98     2229.24     66.70 o 
  -5   1  12        0.78       -6.32      6.32 o 
  -4   1  12      516.95      528.35     11.20 o 
  -3   1  12      266.42      255.27      6.49 o 
  -2   1  12     2589.34     2668.69     25.44 o 
  -1   1  12      221.28      224.49     10.56 o 
   0   1  12     2267.72     2229.21     83.26 o 
   1   1  12      161.32      162.67      8.98 o 
   2   1  12      569.14      555.09     12.60 o 
   3   1  12        0.89       -0.01      7.45 o 
   4   1  12      703.13      695.37     17.81 o 
   5   1  12      164.84      168.95      8.31 o 
   6   1  12     1729.79     1786.70     43.00 o 
   7   1  12        1.01       -2.75      7.70 o 
   8   1  12      289.02      303.22     10.28 o 
   9   1  12       83.98       81.34     10.61 o 
  10   1  12      216.43      229.86     13.32 o 
  11   1  12       47.00       28.83     14.41 o 
 -17   2  12       22.34       13.10      8.92 o 
 -16   2  12        6.01        1.23      8.54 o 
 -15   2  12       27.60       25.77      7.88 o 
 -14   2  12        1.64        6.43      8.31 o 
 -13   2  12       37.81       29.45      9.38 o 
 -12   2  12       13.07       19.87      6.34 o 
 -11   2  12      262.34      256.09      9.58 o 
 -10   2  12      162.75      206.96      8.50 o 
  -9   2  12      233.76      233.65     10.68 o 
  -8   2  12       71.64       68.98      8.07 o 
  -7   2  12      588.41      612.71     28.40 o 
  -6   2  12       39.30       45.01      7.14 o 
  -5   2  12       41.58       49.04     10.04 o 
  -4   2  12       73.96       83.80      6.58 o 
  -3   2  12      384.03      376.60      8.74 o 
  -2   2  12      117.30      128.67      7.86 o 
  -1   2  12       10.46        8.48      5.69 o 
   0   2  12      265.23      256.15      9.15 o 
   1   2  12        1.10        6.96      7.34 o 
   2   2  12      109.10      118.21      7.14 o 
   3   2  12       78.44       82.90      7.88 o 
   4   2  12      214.41      193.09      8.61 o 
   5   2  12      154.28      140.38      8.67 o 
   6   2  12      163.25      180.70      8.40 o 
   7   2  12       10.50       12.58      7.47 o 
   8   2  12      198.46      209.73     11.56 o 
   9   2  12       85.12       93.06     11.52 o 
  10   2  12       35.89       36.89     11.89 o 
  11   2  12       33.96       32.85     13.38 o 
 -17   3  12       35.35       41.68     15.24 o 
 -16   3  12      169.69      176.49     13.23 o 
 -15   3  12      108.23      113.01     11.36 o 
 -14   3  12      168.53      164.22     12.18 o 
 -13   3  12      486.85      491.23     17.63 o 
 -12   3  12       39.09       32.12      7.32 o 
 -11   3  12       20.03       34.62      7.99 o 
 -10   3  12      190.81      232.71     11.02 o 
  -9   3  12        2.41        9.08      7.10 o 
  -8   3  12     1360.42     1464.34     44.62 o 
  -7   3  12      584.69      606.60     30.26 o 
  -6   3  12     3579.95     3735.25     92.03 o 
  -5   3  12      921.84      890.25     20.58 o 
  -4   3  12     1380.04     1468.02     37.62 o 
  -3   3  12       13.24       13.65      6.85 o 
  -2   3  12       71.24       77.23      6.01 o 
  -1   3  12     1650.81     1658.04     29.76 o 
   0   3  12     1191.65     1151.36     32.02 o 
   1   3  12       96.09       84.39      6.94 o 
   2   3  12      461.51      415.62     12.57 o 
   3   3  12        9.35       14.81      9.37 o 
   4   3  12      524.53      548.68     18.49 o 
   5   3  12       96.06      125.44     10.57 o 
   6   3  12      300.74      356.54     14.99 o 
   7   3  12      129.04      146.70     13.71 o 
   8   3  12       32.79       38.72     13.42 o 
   9   3  12       32.32       31.80     14.12 o 
  10   3  12        4.21       10.03     14.42 o 
  11   3  12      119.60      112.95     16.20 o 
 -16   4  12        0.12        5.76     10.56 o 
 -15   4  12        0.53       -3.62      8.26 o 
 -14   4  12        0.00        5.64      7.17 o 
 -13   4  12        0.55       17.36      7.60 o 
 -12   4  12       41.45       56.15      8.30 o 
 -11   4  12        9.66       21.80      7.87 o 
 -10   4  12       19.55       15.60      7.13 o 
  -9   4  12       32.98       41.17      6.72 o 
  -8   4  12      179.89      199.52      8.33 o 
  -7   4  12      257.31      279.42      9.35 o 
  -6   4  12      286.07      303.28     14.55 o 
  -5   4  12      853.23      902.02     33.52 o 
  -4   4  12       84.22       80.89      7.45 o 
  -3   4  12       13.46       19.84      5.74 o 
  -2   4  12      529.45      526.94     14.87 o 
  -1   4  12      172.30      176.43      6.77 o 
   0   4  12       88.28       86.94      7.65 o 
   1   4  12       17.47       16.63      7.56 o 
   2   4  12       14.43       12.83      8.80 o 
   3   4  12       13.61       12.79      9.32 o 
   4   4  12        6.32        6.68      9.77 o 
   5   4  12      341.80      327.04     14.67 o 
   6   4  12      111.22      128.65     13.13 o 
   7   4  12      263.46      277.89     13.83 o 
   8   4  12      101.36       91.12     13.10 o 
   9   4  12       42.92       43.54     14.32 o 
  10   4  12       12.75        7.50     12.06 o 
 -16   5  12        4.54        2.20      7.78 o 
 -15   5  12      185.64      147.06     10.86 o 
 -14   5  12        1.55        1.60      7.42 o 
 -13   5  12      163.48      204.29      9.92 o 
 -12   5  12        5.51        9.47      6.99 o 
 -11   5  12      357.65      390.27     12.80 o 
 -10   5  12      140.96      160.03     14.33 o 
  -9   5  12      204.66      226.45      9.27 o 
  -8   5  12      176.66      170.34      7.50 o 
  -7   5  12      790.96      824.16     39.59 o 
  -6   5  12      106.52      127.51      8.25 o 
  -5   5  12      162.60      170.75      7.33 o 
  -4   5  12      962.54      989.66     22.28 o 
  -3   5  12        5.99        6.57      6.37 o 
  -2   5  12     1260.90     1266.62     47.62 o 
  -1   5  12      365.54      352.81      8.52 o 
   0   5  12      120.08      135.49      8.58 o 
   1   5  12      417.29      444.34      9.86 o 
   2   5  12        5.59        9.71      7.57 o 
   3   5  12      618.44      634.07     30.82 o 
   4   5  12        0.45        3.71      9.81 o 
   5   5  12      167.77      195.51     12.73 o 
   6   5  12        2.19        5.05     12.93 o 
   7   5  12       25.11       31.40     13.04 o 
   8   5  12        2.64        1.96      9.70 o 
   9   5  12       45.83       39.07     11.73 o 
  10   5  12        2.25       -2.94     12.40 o 
 -15   6  12        0.77       -2.35     10.83 o 
 -14   6  12        0.53        3.31      9.25 o 
 -13   6  12        0.05        5.61      8.80 o 
 -12   6  12       48.58       61.32     12.26 o 
 -11   6  12        3.07        7.17      8.53 o 
 -10   6  12       10.23       12.49      8.10 o 
  -9   6  12        3.49       -0.35      6.19 o 
  -8   6  12       23.86       27.21      6.52 o 
  -7   6  12       14.57       17.34      8.91 o 
  -6   6  12       17.06       19.99      6.08 o 
  -5   6  12      136.88      132.44      6.91 o 
  -4   6  12       59.20       69.91      6.73 o 
  -3   6  12      123.09      140.58      9.24 o 
  -2   6  12      167.57      169.23      8.22 o 
  -1   6  12      201.42      213.09      8.31 o 
   0   6  12      178.75      175.78      9.45 o 
   1   6  12      247.07      267.60      8.82 o 
   2   6  12      212.46      202.98      8.59 o 
   3   6  12       62.65       69.42      9.12 o 
   4   6  12        0.83        4.00     12.61 o 
   5   6  12       76.34       87.86      9.20 o 
   6   6  12       23.24       18.18     12.93 o 
   7   6  12       37.98       32.45      9.77 o 
   8   6  12        8.28       17.85     14.18 o 
   9   6  12       38.28       50.51     11.88 o 
 -14   7  12       17.54       23.46     12.33 o 
 -13   7  12      160.20      134.51      8.78 o 
 -12   7  12       46.81       36.73     10.03 o 
 -11   7  12      216.73      224.24     15.10 o 
 -10   7  12      107.91      103.50      8.60 o 
  -9   7  12      187.17      197.83      8.88 o 
  -8   7  12        0.83        1.56      7.95 o 
  -7   7  12       29.03       35.56      6.35 o 
  -6   7  12      259.75      235.18      7.15 o 
  -5   7  12        9.97       12.39      6.82 o 
  -4   7  12      117.35      137.84      6.57 o 
  -3   7  12       32.69       37.39      7.93 o 
  -2   7  12        0.94       16.23      7.67 o 
  -1   7  12       18.94       35.23      7.74 o 
   0   7  12       17.93       17.58      7.86 o 
   1   7  12        5.90       11.98      9.15 o 
   2   7  12      349.63      352.48     17.17 o 
   3   7  12      138.31      136.37      9.15 o 
   4   7  12       38.11       41.60      9.20 o 
   5   7  12        7.16       20.97     10.47 o 
   6   7  12        1.38        0.33      9.36 o 
   7   7  12       13.17       10.12      9.86 o 
   8   7  12       79.52       47.25     21.30 o 
 -13   8  12        0.14       -0.15      8.75 o 
 -12   8  12        1.06       -1.50      8.52 o 
 -11   8  12       13.61       19.30      8.10 o 
 -10   8  12       70.92       60.13      8.82 o 
  -9   8  12        6.15       14.75      9.61 o 
  -8   8  12      139.39      146.59      8.24 o 
  -7   8  12       57.36       59.00      6.18 o 
  -6   8  12       67.41       50.42      6.80 o 
  -5   8  12       30.72       17.76      6.28 o 
  -4   8  12      100.89      102.59      7.77 o 
  -3   8  12        3.91        7.69      7.90 o 
  -2   8  12       81.59       98.33      9.06 o 
  -1   8  12        1.18        1.27      7.28 o 
   0   8  12        5.48        8.56      9.25 o 
   1   8  12       22.33       30.57      9.26 o 
   2   8  12        0.44       -3.56      8.51 o 
   3   8  12      213.37      217.24      9.37 o 
   4   8  12       16.87       15.37     11.05 o 
   5   8  12       42.02       42.58     13.69 o 
   6   8  12       12.78       12.77     13.91 o 
   7   8  12       23.08       38.00     20.66 o 
   8   8  12        1.66        3.85     14.92 o 
 -12   9  12       90.25       65.89      9.87 o 
 -11   9  12        3.07       -1.36      8.63 o 
 -10   9  12      100.32       99.66      9.64 o 
  -9   9  12        0.37        3.05      8.05 o 
  -8   9  12      249.75      244.27      8.02 o 
  -7   9  12       20.93       19.32      7.79 o 
  -6   9  12      135.37      178.33     13.12 o 
  -5   9  12        2.60       10.39      7.54 o 
  -4   9  12      194.38      217.41      7.67 o 
  -3   9  12       35.16       34.55      8.56 o 
  -2   9  12      268.39      283.03      9.32 o 
  -1   9  12       14.53       22.36      8.37 o 
   0   9  12      441.40      460.40     10.97 o 
   1   9  12      110.32       92.04      9.28 o 
   2   9  12       67.72       95.64     15.63 o 
   3   9  12        0.26       -3.91      8.97 o 
   4   9  12       31.80       35.92     10.11 o 
   5   9  12        0.56        7.84     11.75 o 
   6   9  12       64.85       57.27     10.69 o 
 -10  10  12       28.53       10.59      8.23 o 
  -9  10  12       57.81       37.20      9.46 o 
  -8  10  12        3.06        6.65      7.57 o 
  -7  10  12        2.38        0.67      8.16 o 
  -6  10  12       18.20       18.78      8.06 o 
  -5  10  12       18.42       21.68      8.69 o 
  -4  10  12       35.53       43.20      9.04 o 
  -3  10  12        0.91       -3.22      9.58 o 
  -2  10  12       42.86       36.41      8.94 o 
  -1  10  12       33.60       18.55      9.14 o 
   0  10  12       14.03        9.96      9.21 o 
   1  10  12        4.29       13.08     10.43 o 
   2  10  12       67.63       66.49      9.84 o 
   3  10  12        0.89       -6.92     13.46 o 
   4  10  12       15.27       27.76     12.01 o 
   5  10  12        0.24        3.39     12.13 o 
  -8  11  12       39.61       44.26      7.69 o 
  -7  11  12       12.48        9.14      7.91 o 
  -6  11  12      129.88      120.41      9.41 o 
  -5  11  12        1.02        8.47      8.47 o 
  -4  11  12      219.13      197.89     15.85 o 
  -3  11  12        0.35       10.39      8.55 o 
  -2  11  12      259.11      238.38     11.80 o 
  -1  11  12      217.81      188.02     12.77 o 
   0  11  12       19.05       16.29      9.55 o 
   1  11  12       12.46       10.49      9.82 o 
   2  11  12      108.31       94.45     12.15 o 
   3  11  12        0.90        1.75     15.45 o 
  -3  12  12       41.67       24.84     13.04 o 
 -17   0  13       12.50        0.12     18.59 o 
 -15   0  13      264.13      208.14     11.68 o 
 -13   0  13      655.64      606.64     11.52 o 
 -11   0  13      710.56      718.30     15.57 o 
  -9   0  13      213.20      225.75     10.52 o 
  -7   0  13      266.07      308.28      8.65 o 
  -5   0  13      175.72      181.26     16.97 o 
  -3   0  13      921.64      924.81     13.12 o 
  -1   0  13     2098.96     2070.57     97.53 o 
   1   0  13       64.75       91.49     12.33 o 
   3   0  13     1281.29     1309.04     94.31 o 
   5   0  13     1084.34     1132.76     26.71 o 
   7   0  13      570.41      546.98     33.53 o 
   9   0  13      336.98      352.03     20.05 o 
 -17   1  13       24.45       24.49      9.04 o 
 -16   1  13       86.00       85.72      7.64 o 
 -15   1  13       12.02       25.41      8.07 o 
 -14   1  13       84.14       69.00      7.29 o 
 -13   1  13       54.73       63.74      7.11 o 
 -12   1  13       38.46       39.94      7.43 o 
 -11   1  13       50.00       56.47      8.63 o 
 -10   1  13        1.13        9.02      7.17 o 
  -9   1  13     1553.59     1593.02     27.08 o 
  -8   1  13        2.16       10.05      6.50 o 
  -7   1  13      397.72      395.26     14.99 o 
  -6   1  13        0.15        0.89      5.97 o 
  -5   1  13      134.48      126.35      6.62 o 
  -4   1  13        0.37       -1.94      6.15 o 
  -3   1  13      224.09      229.21      7.46 o 
  -2   1  13      291.57      305.75      7.84 o 
  -1   1  13      370.64      389.72     16.78 o 
   0   1  13       45.71       62.34      8.49 o 
   1   1  13        1.68        1.24      7.65 o 
   2   1  13       11.95        8.32      7.61 o 
   3   1  13      230.41      251.82      9.22 o 
   4   1  13       93.97       83.71      7.33 o 
   5   1  13      114.58      106.21      8.23 o 
   6   1  13        1.25        5.99      8.24 o 
   7   1  13       19.12       12.20      9.07 o 
   8   1  13        1.91        4.33      9.50 o 
   9   1  13       20.46       18.37     12.68 o 
  10   1  13       46.09       23.59     15.74 o 
 -16   2  13       25.16       21.70      8.38 o 
 -15   2  13      108.07      105.81      8.53 o 
 -14   2  13        3.14        0.27      7.88 o 
 -13   2  13       39.63       47.52      9.77 o 
 -12   2  13        3.37       -5.18      7.39 o 
 -11   2  13       52.96       63.04      7.36 o 
 -10   2  13       91.12      103.39     12.52 o 
  -9   2  13      696.77      661.11     10.40 o 
  -8   2  13      157.13      175.87      7.43 o 
  -7   2  13      447.18      459.16     13.29 o 
  -6   2  13        4.37        2.66      8.01 o 
  -5   2  13       48.91       41.29      7.62 o 
  -4   2  13      492.70      488.31     17.19 o 
  -3   2  13      106.47      108.56      6.56 o 
  -2   2  13      677.40      682.75     12.86 o 
  -1   2  13     1029.91     1032.21     44.38 o 
   0   2  13      376.30      390.78     14.19 o 
   1   2  13      932.76      914.18     18.60 o 
   2   2  13        1.33        8.18      6.69 o 
   3   2  13      451.13      450.44      8.95 o 
   4   2  13      122.25      130.32      8.14 o 
   5   2  13      541.34      508.54     21.89 o 
   6   2  13       85.17       93.59      9.09 o 
   7   2  13      415.82      456.46     11.11 o 
   8   2  13      167.16      194.56     12.58 o 
   9   2  13      119.38      116.76     12.09 o 
  10   2  13       44.24       28.38     12.50 o 
 -16   3  13       24.54       15.57      9.61 o 
 -15   3  13       93.15       85.07      8.03 o 
 -14   3  13       95.59      112.47     11.52 o 
 -13   3  13       80.52       86.47      7.49 o 
 -12   3  13      265.17      258.27      8.94 o 
 -11   3  13       28.77       28.37      7.36 o 
 -10   3  13       18.75       27.11      8.81 o 
  -9   3  13        6.36        9.08      7.22 o 
  -8   3  13       45.05       37.75      7.16 o 
  -7   3  13       35.34       40.86      7.79 o 
  -6   3  13      177.78      202.39      7.64 o 
  -5   3  13      376.00      398.00     12.66 o 
  -4   3  13       71.81       72.86     10.57 o 
  -3   3  13        4.76        9.57      6.45 o 
  -2   3  13      501.64      510.90     20.46 o 
  -1   3  13        4.85       12.23      6.40 o 
   0   3  13      949.83      891.63     18.13 o 
   1   3  13      318.99      318.44      9.78 o 
   2   3  13       55.63       52.36      6.98 o 
   3   3  13      282.70      281.71      8.33 o 
   4   3  13        6.11        5.30      7.42 o 
   5   3  13        8.57        2.10     10.13 o 
   6   3  13       55.38       54.23     10.97 o 
   7   3  13        1.23        3.75     13.19 o 
   8   3  13        0.26       -8.39     14.13 o 
   9   3  13       13.29       20.32     14.07 o 
  10   3  13        8.80        2.87     12.22 o 
 -16   4  13       26.68       13.63     10.49 o 
 -15   4  13        0.45       -0.14      8.39 o 
 -14   4  13       64.68       46.39      9.92 o 
 -13   4  13        0.16        1.86      7.22 o 
 -12   4  13      208.93      231.31     12.95 o 
 -11   4  13       22.39        6.44     10.87 o 
 -10   4  13      262.95      284.28      7.42 o 
  -9   4  13        9.60        9.06      7.89 o 
  -8   4  13       39.09       38.71      7.19 o 
  -7   4  13      136.91      147.12      8.92 o 
  -6   4  13      270.84      301.74     11.43 o 
  -5   4  13        0.30       12.27      9.82 o 
  -4   4  13      428.28      427.26      9.18 o 
  -3   4  13       17.36       22.58      6.36 o 
  -2   4  13      306.48      309.92     15.02 o 
  -1   4  13      627.60      633.31      9.89 o 
   0   4  13      214.95      218.41      7.23 o 
   1   4  13       79.78       87.61      6.96 o 
   2   4  13      336.11      393.93     22.06 o 
   3   4  13       89.84       89.55      9.42 o 
   4   4  13      243.49      264.41      9.97 o 
   5   4  13        0.68        2.98     12.55 o 
   6   4  13      428.00      464.03     28.35 o 
   7   4  13       88.11       82.54     15.63 o 
   8   4  13      135.78      142.88     20.59 o 
   9   4  13       82.40       82.59     15.18 o 
 -15   5  13       11.37        7.18     10.53 o 
 -14   5  13      106.70       74.53      9.42 o 
 -13   5  13        6.00       -2.12      6.88 o 
 -12   5  13      101.67      105.62      8.20 o 
 -11   5  13       94.53       95.65      9.64 o 
 -10   5  13       36.92       50.31      7.36 o 
  -9   5  13       93.03      107.39     12.02 o 
  -8   5  13      139.11      156.78     21.97 o 
  -7   5  13      486.55      470.95     17.04 o 
  -6   5  13      612.43      694.45     25.81 o 
  -5   5  13       46.20       48.09      7.15 o 
  -4   5  13      396.14      404.31      8.57 o 
  -3   5  13      556.46      565.72     22.61 o 
  -2   5  13       11.06       11.11      6.92 o 
  -1   5  13       29.99       31.21      6.96 o 
   0   5  13      245.26      263.63      7.80 o 
   1   5  13        8.92        6.80      6.74 o 
   2   5  13       52.68       43.24      8.21 o 
   3   5  13        6.52       14.16      8.51 o 
   4   5  13      102.06      130.18     12.54 o 
   5   5  13       27.12       24.56     13.12 o 
   6   5  13        1.83        1.17     10.83 o 
   7   5  13       12.20       -3.92     13.73 o 
   8   5  13        8.17        4.04     11.29 o 
   9   5  13        0.21        2.59     15.24 o 
 -15   6  13        4.39       14.71     12.52 o 
 -14   6  13       38.55       22.89      9.46 o 
 -13   6  13       38.72       26.89     10.01 o 
 -12   6  13       56.56       59.04      8.00 o 
 -11   6  13       84.69       94.12     17.43 o 
 -10   6  13      372.24      404.57      9.56 o 
  -9   6  13        0.33        6.03      8.90 o 
  -8   6  13      183.22      190.70      8.29 o 
  -7   6  13       11.78       21.32     12.53 o 
  -6   6  13      200.03      229.83      7.11 o 
  -5   6  13       39.46       49.36      7.22 o 
  -4   6  13        5.76        7.17      7.08 o 
  -3   6  13        0.29        1.32      6.42 o 
  -2   6  13       19.39       26.11      9.03 o 
  -1   6  13       47.84       41.40      8.75 o 
   0   6  13      288.01      288.53      8.71 o 
   1   6  13       19.92       24.66      7.10 o 
   2   6  13      821.97      841.73     25.26 o 
   3   6  13       21.40       37.18      9.03 o 
   4   6  13      189.05      210.17     20.61 o 
   5   6  13       42.04       66.21     13.40 o 
   6   6  13      147.31      160.03     18.63 o 
   7   6  13       14.63       16.66     14.04 o 
   8   6  13       44.71       45.93     14.78 o 
 -14   7  13       35.92       29.57      9.17 o 
 -13   7  13        4.75       -1.06     11.85 o 
 -12   7  13       80.03       71.23      8.53 o 
 -11   7  13       12.75       18.59      7.92 o 
 -10   7  13      179.50      204.35      9.24 o 
  -9   7  13       32.15       37.17      7.31 o 
  -8   7  13      195.30      239.39     16.02 o 
  -7   7  13        0.21       -5.66      5.66 o 
  -6   7  13      193.68      195.64      8.40 o 
  -5   7  13       26.17       34.21      7.19 o 
  -4   7  13       40.31       40.27      6.79 o 
  -3   7  13       39.56       41.15      7.94 o 
  -2   7  13        3.08        5.27      7.25 o 
  -1   7  13      197.00      215.14     10.59 o 
   0   7  13       54.98       72.09      9.52 o 
   1   7  13      142.32      142.52      7.99 o 
   2   7  13        6.51       10.49      8.37 o 
   3   7  13       41.75       47.48     11.48 o 
   4   7  13        6.49       11.09     12.97 o 
   5   7  13        0.44      -10.56     10.56 o 
   6   7  13        8.26       -8.83     14.07 o 
   7   7  13        3.25        5.30     14.43 o 
   8   7  13       27.65       12.56     15.99 o 
 -13   8  13       30.92       24.76      8.21 o 
 -12   8  13       16.32       15.42      8.58 o 
 -11   8  13       17.39       19.17     10.06 o 
 -10   8  13       41.27       41.19      9.26 o 
  -9   8  13       74.86       91.95      7.71 o 
  -8   8  13       30.34       26.44      7.70 o 
  -7   8  13      128.71      157.72     10.92 o 
  -6   8  13        0.44        0.08      6.19 o 
  -5   8  13      158.64      153.64      6.52 o 
  -4   8  13      150.89      153.64      7.74 o 
  -3   8  13       52.85       56.88      8.49 o 
  -2   8  13       98.41       98.82      8.46 o 
  -1   8  13      173.97      193.22      8.76 o 
   0   8  13        1.99       -0.66      7.63 o 
   1   8  13       70.03       82.09      8.35 o 
   2   8  13      168.99      177.51      9.55 o 
   3   8  13      139.40      146.24     12.13 o 
   4   8  13       42.28       44.54     14.02 o 
   5   8  13       61.52       75.80     14.35 o 
   6   8  13       24.59       17.84     12.21 o 
 -11   9  13       14.24        9.77      8.86 o 
 -10   9  13       47.22       47.06      8.47 o 
  -9   9  13        0.46       12.64     10.67 o 
  -8   9  13        7.49       14.01      8.12 o 
  -7   9  13       34.39       40.97      7.38 o 
  -6   9  13      100.42      111.50      8.06 o 
  -5   9  13       64.55       64.40      7.90 o 
  -4   9  13        0.67        8.56      7.84 o 
  -3   9  13       99.12      100.66      7.31 o 
  -2   9  13        4.72        5.77      9.49 o 
  -1   9  13      261.52      275.50     28.96 o 
   0   9  13       21.14       22.33     10.16 o 
   1   9  13       23.73       23.48     10.73 o 
   2   9  13       19.32       15.86     10.79 o 
   3   9  13        0.21       -1.86     11.56 o 
   4   9  13        1.03       -7.81     10.23 o 
   5   9  13       22.79       24.29     12.36 o 
 -10  10  13       20.64        3.53     12.63 o 
  -9  10  13       29.86       17.56      8.22 o 
  -8  10  13       10.93        7.97      7.95 o 
  -7  10  13       50.42       40.99      8.98 o 
  -6  10  13        7.74        2.03      8.10 o 
  -5  10  13      158.71      160.27     12.74 o 
  -4  10  13        9.21       -1.00      8.22 o 
  -3  10  13      286.62      258.93     11.32 o 
  -2  10  13       52.31       58.95      9.02 o 
  -1  10  13        4.17       17.61      8.57 o 
   0  10  13        0.29        0.23      9.44 o 
   1  10  13       57.27       51.43      9.70 o 
   2  10  13        7.63        9.36     10.00 o 
   3  10  13       39.24       34.84      9.87 o 
  -7  11  13       15.99       16.56     12.98 o 
  -6  11  13        0.13       -0.86      8.67 o 
  -5  11  13       36.42       20.56      8.84 o 
  -4  11  13       27.81       15.03      8.81 o 
  -3  11  13      117.97      113.49     18.82 o 
  -2  11  13       25.51       22.55      8.65 o 
  -1  11  13       12.01        1.90      8.80 o 
   0  11  13        1.35       -7.10     10.08 o 
   1  11  13       32.13       33.40     28.37 o 
 -16   0  14        0.92       14.82      9.51 o 
 -14   0  14       47.92       37.35      8.69 o 
 -12   0  14      281.60      288.40      9.13 o 
 -10   0  14      387.17      400.64      9.63 o 
  -8   0  14      522.98      531.17     29.44 o 
  -6   0  14      253.89      223.88     10.67 o 
  -4   0  14      761.33      832.04     54.15 o 
  -2   0  14      298.21      379.66     13.20 o 
   0   0  14     1186.40     1263.71    143.33 o 
   2   0  14        5.10       15.47     12.41 o 
   4   0  14      953.96      972.93     68.82 o 
   6   0  14      499.28      538.12     40.50 o 
   8   0  14      288.59      314.59     19.52 o 
 -16   1  14        2.09       -1.36      7.09 o 
 -15   1  14       19.22       20.52      6.75 o 
 -14   1  14        0.22        4.33      6.71 o 
 -13   1  14       22.66       34.02      6.19 o 
 -12   1  14        3.84        3.44      6.45 o 
 -11   1  14        0.49        7.10      6.29 o 
 -10   1  14        0.37        8.19      6.50 o 
  -9   1  14       48.31       41.41      7.22 o 
  -8   1  14      337.22      354.33      7.68 o 
  -7   1  14      104.80      100.82      8.11 o 
  -6   1  14       44.78       39.90      5.55 o 
  -5   1  14     1415.09     1424.44     31.77 o 
  -4   1  14      413.12      390.67     10.95 o 
  -3   1  14      221.75      241.72      7.16 o 
  -2   1  14       77.60       88.18      9.70 o 
  -1   1  14       66.39       54.55      7.28 o 
   0   1  14      157.93      164.80     16.03 o 
   1   1  14        1.10        5.76      8.62 o 
   2   1  14      688.17      700.49     57.74 o 
   3   1  14       42.16       44.08      8.86 o 
   4   1  14       21.03       21.95      9.88 o 
   5   1  14        0.86       -1.72      9.50 o 
   6   1  14      122.20      141.25     10.29 o 
   7   1  14       72.14       70.43     10.99 o 
   8   1  14       37.30       32.25     11.88 o 
   9   1  14       17.57       20.89     14.18 o 
 -16   2  14       62.19       54.88     13.72 o 
 -15   2  14       77.36       73.10      8.64 o 
 -14   2  14       30.56       35.45      9.46 o 
 -13   2  14       41.97       45.48      8.67 o 
 -12   2  14        6.34       19.52      7.70 o 
 -11   2  14       62.45       73.62      8.36 o 
 -10   2  14      100.66      128.80      7.56 o 
  -9   2  14      339.27      355.41     10.72 o 
  -8   2  14       25.81       15.51      8.87 o 
  -7   2  14      161.13      159.84      8.58 o 
  -6   2  14      398.08      428.74      7.50 o 
  -5   2  14      271.98      259.49      6.96 o 
  -4   2  14        3.11       17.14      7.06 o 
  -3   2  14      814.30      811.39     16.75 o 
  -2   2  14      623.62      673.60     11.76 o 
  -1   2  14      748.02      804.59     27.05 o 
   0   2  14      267.74      298.29     15.95 o 
   1   2  14       63.10       68.39      6.69 o 
   2   2  14       29.40       29.60      6.56 o 
   3   2  14      348.26      344.58     18.60 o 
   4   2  14      180.94      190.22     10.08 o 
   5   2  14       97.56       82.41      8.80 o 
   6   2  14      480.92      508.42     22.16 o 
   7   2  14       93.05      100.52     10.33 o 
   8   2  14      125.86      148.36     13.08 o 
   9   2  14       50.83       48.36     12.43 o 
 -16   3  14       13.80        6.10      9.63 o 
 -15   3  14        0.04       -3.07      8.38 o 
 -14   3  14        0.10        7.27      8.86 o 
 -13   3  14        2.16       12.31      9.42 o 
 -12   3  14      126.14      127.07      7.87 o 
 -11   3  14        4.43        8.34      6.90 o 
 -10   3  14       20.68       17.76      7.99 o 
  -9   3  14      274.73      308.33     13.53 o 
  -8   3  14        5.32        4.77      7.80 o 
  -7   3  14        0.46        4.13      7.50 o 
  -6   3  14       33.62       40.26      6.63 o 
  -5   3  14       19.38       22.77      7.05 o 
  -4   3  14       28.38       33.47      7.51 o 
  -3   3  14      426.43      433.18      7.53 o 
  -2   3  14      404.17      407.29     18.15 o 
  -1   3  14       92.85       87.45      6.53 o 
   0   3  14      107.40       97.12      6.64 o 
   1   3  14       29.84       33.30      7.72 o 
   2   3  14       32.62       34.35      7.35 o 
   3   3  14       13.55       18.54      7.33 o 
   4   3  14       17.35       18.45      7.79 o 
   5   3  14       66.41       74.28      8.66 o 
   6   3  14       96.06       95.15      9.75 o 
   7   3  14       37.28       47.36     11.58 o 
   8   3  14       27.77       25.06     11.67 o 
   9   3  14        3.33        2.33     12.07 o 
 -15   4  14       93.76       97.45     11.66 o 
 -14   4  14        0.67       11.84     10.14 o 
 -13   4  14      259.26      280.60     15.60 o 
 -12   4  14        0.19       -3.63      7.01 o 
 -11   4  14      183.43      192.66      9.44 o 
 -10   4  14        0.70        0.75      7.37 o 
  -9   4  14      399.49      401.67     20.13 o 
  -8   4  14       29.22       29.43      8.64 o 
  -7   4  14      422.34      421.47     14.41 o 
  -6   4  14        8.93        1.42      7.99 o 
  -5   4  14     1213.26     1244.16     30.66 o 
  -4   4  14        8.34       13.42      6.63 o 
  -3   4  14     1532.86     1609.94     48.73 o 
  -2   4  14        7.01       15.67      6.44 o 
  -1   4  14     1249.89     1238.56     20.10 o 
   0   4  14      225.53      212.33      7.06 o 
   1   4  14      443.43      457.42     15.80 o 
   2   4  14        0.72        8.69      7.93 o 
   3   4  14      544.11      542.89     15.21 o 
   4   4  14       24.59       15.14     10.62 o 
   5   4  14      236.02      245.00     13.94 o 
   6   4  14       28.78       22.14     11.48 o 
   7   4  14      163.24      153.26     14.70 o 
   8   4  14       11.72       10.43     14.82 o 
 -15   5  14       25.40       25.75     11.06 o 
 -14   5  14        8.90       12.11      8.47 o 
 -13   5  14        5.10       13.86      8.11 o 
 -12   5  14       12.01       16.27      8.91 o 
 -11   5  14        0.41        5.77      8.22 o 
 -10   5  14       22.84       12.85     10.98 o 
  -9   5  14        0.44       -2.71      8.89 o 
  -8   5  14        5.67        2.48     10.51 o 
  -7   5  14        0.25       -2.66      7.19 o 
  -6   5  14      143.42      165.75      7.60 o 
  -5   5  14        5.50        8.86      6.64 o 
  -4   5  14       14.53       14.46      6.14 o 
  -3   5  14       47.83       43.20      6.21 o 
  -2   5  14        3.53        5.46      7.70 o 
  -1   5  14       63.74       65.27      6.30 o 
   0   5  14        0.51       -0.24      6.10 o 
   1   5  14       48.04       59.64      8.93 o 
   2   5  14       11.18       22.51      9.08 o 
   3   5  14        6.63        8.40      8.54 o 
   4   5  14        4.96        8.21     14.22 o 
   5   5  14       30.49       31.81     10.81 o 
   6   5  14       12.21       15.07     11.22 o 
   7   5  14        0.42       13.31     15.33 o 
   8   5  14       20.62       14.78     15.50 o 
 -14   6  14       12.47       20.01     10.77 o 
 -13   6  14      191.07      199.11     16.44 o 
 -12   6  14       87.79       83.67      9.20 o 
 -11   6  14      274.10      262.08      9.81 o 
 -10   6  14       45.99       52.12      7.73 o 
  -9   6  14      336.31      362.38     11.91 o 
  -8   6  14       72.90       70.64      8.93 o 
  -7   6  14      580.69      577.59     13.71 o 
  -6   6  14       16.07       16.50      7.38 o 
  -5   6  14      640.04      666.68     27.37 o 
  -4   6  14       46.76       54.23      8.07 o 
  -3   6  14      639.76      669.11     15.40 o 
  -2   6  14       54.59       55.69      6.65 o 
  -1   6  14      696.04      756.03     25.87 o 
   0   6  14       70.96       75.24      8.14 o 
   1   6  14      509.43      533.07     14.66 o 
   2   6  14       73.08       71.21     10.15 o 
   3   6  14      373.01      403.04     15.48 o 
   4   6  14       29.06       28.27     13.58 o 
   5   6  14      220.68      212.26     16.79 o 
   6   6  14       17.94       15.38     10.04 o 
   7   6  14      117.26       97.03     15.50 o 
 -13   7  14        0.83       11.61      9.63 o 
 -12   7  14       26.50       20.48      9.30 o 
 -11   7  14        5.89       13.18      8.95 o 
 -10   7  14       11.02        8.80      8.26 o 
  -9   7  14       21.51       17.62      8.42 o 
  -8   7  14       87.40       94.31      8.65 o 
  -7   7  14       48.68       54.87      8.49 o 
  -6   7  14       13.66       14.35      6.51 o 
  -5   7  14        6.05        1.13      6.92 o 
  -4   7  14        6.08        2.99      8.11 o 
  -3   7  14       13.91       23.45      6.99 o 
  -2   7  14        0.23       -6.11      7.37 o 
  -1   7  14       25.03       24.35      8.12 o 
   0   7  14       52.55       60.05      6.73 o 
   1   7  14        0.08       -1.74      7.91 o 
   2   7  14       28.17       36.24      7.68 o 
   3   7  14       47.98       33.62     12.60 o 
   4   7  14        3.72        7.10     13.39 o 
   5   7  14       17.95       10.29     14.36 o 
   6   7  14        0.10        2.45     14.66 o 
 -12   8  14       59.53       44.29      9.02 o 
 -11   8  14      140.23      123.15     11.71 o 
 -10   8  14       34.96       46.96     13.81 o 
  -9   8  14      321.02      315.79      9.28 o 
  -8   8  14       44.28       43.23      9.68 o 
  -7   8  14      108.01      117.12      8.20 o 
  -6   8  14      148.39      160.05      7.57 o 
  -5   8  14       73.59       89.23      7.82 o 
  -4   8  14      166.72      176.59      8.16 o 
  -3   8  14      123.37      130.06      7.98 o 
  -2   8  14      128.77      121.42     10.27 o 
  -1   8  14       80.67       79.83      8.80 o 
   0   8  14      132.20      139.54      9.12 o 
   1   8  14      144.91      139.34      9.28 o 
   2   8  14      159.51      130.16      9.44 o 
   3   8  14      168.03      160.07     15.26 o 
   4   8  14       56.17       41.93     14.25 o 
   5   8  14       47.74       47.74     14.96 o 
 -11   9  14       33.72        6.57     16.34 o 
 -10   9  14        3.09        6.12      8.75 o 
  -9   9  14       41.47       37.92      9.68 o 
  -8   9  14        7.38       12.74      7.88 o 
  -7   9  14        3.49        4.91      7.52 o 
  -6   9  14       20.18       26.58      7.03 o 
  -5   9  14       12.83       26.77      8.81 o 
  -4   9  14       13.56       15.08      7.46 o 
  -3   9  14       12.61        9.31      7.63 o 
  -2   9  14        1.37       -0.94      8.67 o 
  -1   9  14       15.87       13.42     10.54 o 
   0   9  14       12.19        8.99     10.04 o 
   1   9  14       22.46       22.38      9.60 o 
   2   9  14       18.72       28.29     10.14 o 
   3   9  14       12.57        8.66     12.17 o 
   4   9  14       16.38        8.08     10.77 o 
  -8  10  14       22.65       21.45      8.83 o 
  -7  10  14        5.37        3.87      8.00 o 
  -6  10  14      124.34      115.96      8.86 o 
  -5  10  14       66.19       71.72     13.11 o 
  -4  10  14      152.07      128.08      9.96 o 
  -3  10  14        7.97        3.96      9.46 o 
  -2  10  14       97.25       98.31      8.86 o 
  -1  10  14        0.18       -2.13      9.41 o 
   0  10  14       48.31       58.57     11.44 o 
   1  10  14        0.23        5.62      9.99 o 
   2  10  14       92.78       76.93     10.50 o 
 -15   0  15        1.06       19.18     10.24 o 
 -13   0  15        3.95       11.80      8.64 o 
 -11   0  15      436.22      441.36     16.25 o 
  -9   0  15      804.69      721.37     12.28 o 
  -7   0  15      135.15      164.89     10.65 o 
  -5   0  15        8.00        6.58     11.94 o 
  -3   0  15      449.33      558.79     12.13 o 
  -1   0  15      216.07      255.50     14.24 o 
   1   0  15       10.93        3.81     12.20 o 
   3   0  15      444.91      451.51     41.64 o 
   5   0  15      227.94      225.24     14.96 o 
   7   0  15      157.61      141.19     21.71 o 
 -16   1  15       18.27       13.61      9.87 o 
 -15   1  15        1.37        7.86      7.64 o 
 -14   1  15       39.24       19.62      7.55 o 
 -13   1  15       25.35       18.40      6.95 o 
 -12   1  15       60.84       54.97      7.17 o 
 -11   1  15        7.33        5.53      6.42 o 
 -10   1  15       18.48       12.04      7.49 o 
  -9   1  15       51.65       48.87      6.36 o 
  -8   1  15       10.07       16.80      6.62 o 
  -7   1  15      299.81      332.31      8.37 o 
  -6   1  15      181.05      169.06      8.01 o 
  -5   1  15      493.47      548.82     19.00 o 
  -4   1  15      338.75      310.62     11.55 o 
  -3   1  15       54.62       74.93      8.66 o 
  -2   1  15        7.09        6.55      7.69 o 
  -1   1  15      210.77      250.53     13.40 o 
   0   1  15        2.49       -2.74      7.91 o 
   1   1  15      451.56      446.93     26.25 o 
   2   1  15      148.48      128.13     10.79 o 
   3   1  15      769.72      795.65     39.59 o 
   4   1  15        7.13        9.74      9.35 o 
   5   1  15      288.99      289.96     19.04 o 
   6   1  15       30.00       32.13     10.42 o 
   7   1  15      172.38      165.55     12.06 o 
   8   1  15       15.67       19.58     12.54 o 
 -15   2  15       18.62        2.69      9.53 o 
 -14   2  15       10.90        9.84      8.84 o 
 -13   2  15       70.61       95.59     10.09 o 
 -12   2  15      207.80      205.70      9.00 o 
 -11   2  15       34.72       39.90      6.97 o 
 -10   2  15      193.84      188.54      7.47 o 
  -9   2  15      190.39      185.33      7.69 o 
  -8   2  15      100.74      114.82      6.85 o 
  -7   2  15        7.38       15.96      5.98 o 
  -6   2  15       18.55       23.12      6.62 o 
  -5   2  15       74.50       84.32      8.10 o 
  -4   2  15      202.64      222.22      7.34 o 
  -3   2  15      411.41      453.91     21.73 o 
  -2   2  15      680.90      624.42     14.48 o 
  -1   2  15        2.00       -2.45      8.75 o 
   0   2  15      336.09      333.53     15.87 o 
   1   2  15       64.47       88.77      9.55 o 
   2   2  15       81.68       76.19      8.41 o 
   3   2  15      106.93      124.04      9.64 o 
   4   2  15       42.04       36.89      8.46 o 
   5   2  15      157.94      137.18      9.70 o 
   6   2  15        6.77        3.63      8.62 o 
   7   2  15      100.08      110.25     10.98 o 
   8   2  15       21.57       19.44     15.38 o 
 -15   3  15       18.26       19.30      9.50 o 
 -14   3  15        8.87       17.97      9.30 o 
 -13   3  15       23.82       34.43      9.56 o 
 -12   3  15       55.46       45.97      7.88 o 
 -11   3  15       34.15       47.92      8.43 o 
 -10   3  15       38.50       53.00      7.59 o 
  -9   3  15       32.38       41.77      6.86 o 
  -8   3  15       17.52       20.34      7.08 o 
  -7   3  15      185.50      202.31      7.44 o 
  -6   3  15      581.28      615.15     15.21 o 
  -5   3  15        4.76        0.37      5.73 o 
  -4   3  15      509.44      539.20     23.91 o 
  -3   3  15      304.87      333.88      7.80 o 
  -2   3  15       91.15      101.38      7.40 o 
  -1   3  15      761.55      746.11     26.55 o 
   0   3  15      388.42      391.96     15.94 o 
   1   3  15        1.19        6.03      6.57 o 
   2   3  15      107.80      127.53      8.54 o 
   3   3  15        1.71        1.69      7.52 o 
   4   3  15      154.17      164.14      8.64 o 
   5   3  15       77.74       79.48      9.72 o 
   6   3  15      242.53      266.95     12.31 o 
   7   3  15       39.07       34.46     11.85 o 
   8   3  15       39.97       45.58     12.42 o 
 -15   4  15       47.69       39.85     11.08 o 
 -14   4  15      133.90      129.02     17.81 o 
 -13   4  15        0.18        8.89      7.65 o 
 -12   4  15      182.76      179.32      7.30 o 
 -11   4  15        1.04       -0.54      8.26 o 
 -10   4  15       27.94       29.93      8.59 o 
  -9   4  15       52.59       59.46      8.25 o 
  -8   4  15      141.35      147.36      8.86 o 
  -7   4  15        3.33        8.21      8.93 o 
  -6   4  15      623.27      715.08     41.78 o 
  -5   4  15       17.63       35.55      8.64 o 
  -4   4  15      628.03      606.65      8.29 o 
  -3   4  15       74.43       87.72      7.36 o 
  -2   4  15      100.78       96.79      6.62 o 
  -1   4  15       11.54        8.64      6.69 o 
   0   4  15      164.83      174.12      8.40 o 
   1   4  15       29.69       21.89      8.26 o 
   2   4  15      140.03      140.63      8.12 o 
   3   4  15        7.07        4.42      7.33 o 
   4   4  15      335.08      348.74      9.89 o 
   5   4  15       69.50       67.88      9.03 o 
   6   4  15      147.97      132.00      9.64 o 
   7   4  15        7.58        3.75     10.41 o 
   8   4  15        4.86        2.25     21.91 o 
 -14   5  15       24.88       24.99     10.75 o 
 -13   5  15       42.70       50.79      9.08 o 
 -12   5  15       78.89       79.87      8.98 o 
 -11   5  15       42.71       47.04     11.44 o 
 -10   5  15       10.74       11.79      7.57 o 
  -9   5  15       48.64       51.10     11.30 o 
  -8   5  15       18.16       13.17     10.55 o 
  -7   5  15        0.15       -3.15      7.59 o 
  -6   5  15      302.17      326.08      9.93 o 
  -5   5  15        8.42        5.26     10.03 o 
  -4   5  15      474.45      512.67     21.77 o 
  -3   5  15       46.33       49.30      5.39 o 
  -2   5  15      187.33      175.94      6.67 o 
  -1   5  15        1.69        5.29      6.24 o 
   0   5  15      440.47      491.31     13.20 o 
   1   5  15        0.42        1.36      7.65 o 
   2   5  15      261.46      247.09      9.68 o 
   3   5  15        2.91        3.73      7.51 o 
   4   5  15      283.44      319.08     14.96 o 
   5   5  15       60.28       61.66     14.38 o 
   6   5  15      137.79      155.78     35.10 o 
   7   5  15        3.17        2.27     10.94 o 
 -13   6  15        0.55        7.74      9.38 o 
 -12   6  15      202.42      165.06     10.06 o 
 -11   6  15        0.14       16.29      9.67 o 
 -10   6  15       85.46       94.96     12.36 o 
  -9   6  15       14.33       11.50      7.87 o 
  -8   6  15      168.42      186.72      8.34 o 
  -7   6  15      319.79      306.28     14.45 o 
  -6   6  15      447.04      434.99      9.09 o 
  -5   6  15      112.40      105.85      6.36 o 
  -4   6  15      156.57      166.13      7.86 o 
  -3   6  15        0.66        0.52      7.43 o 
  -2   6  15       66.05       71.67      7.46 o 
  -1   6  15        2.00        7.01      6.27 o 
   0   6  15      140.05      147.11      7.44 o 
   1   6  15       10.89       11.91      9.46 o 
   2   6  15      100.95       91.48     10.63 o 
   3   6  15        7.79       12.42     11.16 o 
   4   6  15      115.35      119.84     12.83 o 
   5   6  15       24.53       20.57     10.18 o 
   6   6  15       58.04       63.01     15.49 o 
 -12   7  15        7.97       -1.88      8.86 o 
 -11   7  15      105.62       89.54      8.43 o 
 -10   7  15      177.55      180.06      8.81 o 
  -9   7  15       19.60       10.51      8.78 o 
  -8   7  15       48.57       49.93      8.79 o 
  -7   7  15       12.90        3.07      8.59 o 
  -6   7  15       30.23       40.68      8.69 o 
  -5   7  15       51.74       51.15      7.24 o 
  -4   7  15       58.97       59.49      6.70 o 
  -3   7  15       34.69       29.13      7.21 o 
  -2   7  15       52.42       42.28      7.64 o 
  -1   7  15       14.34       16.12      6.82 o 
   0   7  15       65.09       74.37      7.38 o 
   1   7  15      168.03      167.12      9.69 o 
   2   7  15      332.73      308.14     15.30 o 
   3   7  15        9.19       23.82     21.25 o 
   4   7  15      196.75      188.57     36.97 o 
   5   7  15        9.21        8.70     18.16 o 
 -11   8  15       74.57       53.76      9.24 o 
 -10   8  15       89.90       71.63      9.92 o 
  -9   8  15        6.53       -7.54      7.54 o 
  -8   8  15      164.77      149.12     15.33 o 
  -7   8  15       24.12        8.25     11.10 o 
  -6   8  15       71.39       84.38      8.13 o 
  -5   8  15       66.33       69.61      8.23 o 
  -4   8  15       23.97       23.62      7.45 o 
  -3   8  15       75.26       83.39      8.42 o 
  -2   8  15        3.37       12.71      7.87 o 
  -1   8  15       73.92       73.95      9.77 o 
   0   8  15      103.37      104.30      8.69 o 
   1   8  15      132.59      140.35     10.33 o 
   2   8  15       36.96       24.88     11.14 o 
   3   8  15       21.46       20.17     11.92 o 
   4   8  15        9.19        8.55     15.06 o 
  -9   9  15       21.38       21.12      8.91 o 
  -8   9  15        3.85        6.93      8.71 o 
  -7   9  15       82.40       91.73     13.28 o 
  -6   9  15       17.73        9.03      7.43 o 
  -5   9  15      126.67      116.71      8.94 o 
  -4   9  15       21.98       20.38      7.77 o 
  -3   9  15       76.97       69.74      7.88 o 
  -2   9  15        7.23        6.15      8.43 o 
  -1   9  15       49.00       58.16      9.32 o 
   0   9  15        0.31       -8.47      9.43 o 
   1   9  15       50.79       51.94      9.84 o 
   2   9  15       46.15       39.41     10.41 o 
  -7  10  15        8.97        5.50     15.42 o 
  -6  10  15        5.05        1.37      9.67 o 
  -5  10  15        3.36        2.54      7.64 o 
  -4  10  15        6.63       -0.86      8.70 o 
  -3  10  15       32.37       29.34      9.63 o 
  -2  10  15        0.02        2.08      9.80 o 
  -1  10  15       55.08       26.60     11.22 o 
 -14   0  16        2.34        4.03     10.13 o 
 -12   0  16       79.25       69.38      9.65 o 
 -10   0  16        1.00       18.27     10.46 o 
  -8   0  16       10.57       28.83     10.08 o 
  -6   0  16       18.52       15.91      9.78 o 
  -4   0  16      477.40      405.34     43.59 o 
  -2   0  16      563.46      572.72     57.45 o 
   0   0  16      158.86      134.67     24.23 o 
   2   0  16       66.69       56.37     13.22 o 
   4   0  16        0.77        7.50     13.61 o 
   6   0  16        7.00        8.24     14.76 o 
 -15   1  16        3.95        2.83      7.50 o 
 -14   1  16       50.85       60.04     14.92 o 
 -13   1  16        4.83        4.78      6.95 o 
 -12   1  16      429.73      412.29     28.12 o 
 -11   1  16       34.62       36.00      7.71 o 
 -10   1  16      404.67      420.35     11.26 o 
  -9   1  16       80.74       73.99      6.26 o 
  -8   1  16      487.24      494.31     21.04 o 
  -7   1  16      118.66      102.51      7.35 o 
  -6   1  16     1181.01     1259.57     36.16 o 
  -5   1  16      104.11      109.01      9.79 o 
  -4   1  16      488.69      510.19     11.41 o 
  -3   1  16      107.15      120.80      8.97 o 
  -2   1  16      425.02      401.32      9.86 o 
  -1   1  16      187.37      176.94     13.19 o 
   0   1  16     1118.05     1101.02     35.32 o 
   1   1  16      184.32      191.15     11.22 o 
   2   1  16      455.32      454.63     31.15 o 
   3   1  16       77.37       79.84     10.13 o 
   4   1  16      525.75      566.93     37.83 o 
   5   1  16       13.64       11.52     10.78 o 
   6   1  16      299.76      289.75     20.95 o 
   7   1  16        7.63        2.63     12.23 o 
 -15   2  16        2.47        8.47      8.87 o 
 -14   2  16        5.35        0.11      7.31 o 
 -13   2  16       25.72        9.38      6.69 o 
 -12   2  16        6.33        8.20      7.29 o 
 -11   2  16       21.88       39.29      8.54 o 
 -10   2  16        1.11        1.85      6.99 o 
  -9   2  16       72.63       59.38      7.06 o 
  -8   2  16        0.10       -3.36      6.33 o 
  -7   2  16      273.07      289.39     12.51 o 
  -6   2  16      165.86      178.74      7.62 o 
  -5   2  16       17.07       29.95      7.70 o 
  -4   2  16        0.38        9.55      9.90 o 
  -3   2  16       10.21        3.25      7.55 o 
  -2   2  16        7.21        1.13      8.03 o 
  -1   2  16       85.95       75.21      7.41 o 
   0   2  16       16.28       17.86      8.97 o 
   1   2  16        0.01        9.73      9.13 o 
   2   2  16       13.99       14.74      9.30 o 
   3   2  16        0.20        7.58      9.62 o 
   4   2  16       18.47       17.15      9.00 o 
   5   2  16       26.91       29.18     10.97 o 
   6   2  16        3.40        2.89     11.54 o 
   7   2  16        0.04        2.29     13.37 o 
 -14   3  16       35.15       21.96      8.64 o 
 -13   3  16       69.65       59.17     12.02 o 
 -12   3  16       40.57       48.99      7.57 o 
 -11   3  16       17.06       10.80      7.24 o 
 -10   3  16        1.50        4.54      6.98 o 
  -9   3  16       14.84       21.14      8.69 o 
  -8   3  16      492.35      547.67     20.54 o 
  -7   3  16      470.14      450.79     19.28 o 
  -6   3  16      276.49      280.38     10.00 o 
  -5   3  16      305.00      338.86     16.21 o 
  -4   3  16      231.02      234.89      7.84 o 
  -3   3  16      259.66      285.68      7.69 o 
  -2   3  16      264.21      252.35     12.73 o 
  -1   3  16      576.53      632.76     40.13 o 
   0   3  16      815.33      811.52     38.93 o 
   1   3  16      606.21      568.29     15.90 o 
   2   3  16       55.36       78.06      8.84 o 
   3   3  16      282.02      275.70     10.21 o 
   4   3  16      133.78      133.15      8.33 o 
   5   3  16      293.24      260.50     14.49 o 
   6   3  16       64.78       34.79     12.21 o 
   7   3  16       34.09       16.97     12.63 o 
 -14   4  16       16.78        3.31      8.28 o 
 -13   4  16       22.59       28.49      8.36 o 
 -12   4  16       37.62       27.19      8.93 o 
 -11   4  16       53.73       41.72      7.96 o 
 -10   4  16       70.32       66.19      7.79 o 
  -9   4  16       41.74       40.82      9.45 o 
  -8   4  16        6.74        4.60      7.81 o 
  -7   4  16       44.50       50.53     10.71 o 
  -6   4  16        0.05       -6.76      6.76 o 
  -5   4  16       20.19       29.40      6.81 o 
  -4   4  16        0.48        2.62      7.35 o 
  -3   4  16       22.45       17.78      7.67 o 
  -2   4  16       37.48       38.31      6.93 o 
  -1   4  16       42.49       31.86      6.47 o 
   0   4  16       12.46       15.35      6.54 o 
   1   4  16        4.85        4.49      8.19 o 
   2   4  16        1.70       -0.39      8.34 o 
   3   4  16        0.15       -4.09      8.26 o 
   4   4  16      109.01      111.30     10.31 o 
   5   4  16        1.12       -1.97      9.86 o 
   6   4  16        0.04       -3.51     10.39 o 
 -13   5  16       78.12       62.73      8.91 o 
 -12   5  16       70.49       51.88      7.81 o 
 -11   5  16       10.30        2.86     11.16 o 
 -10   5  16       83.50       79.83      7.12 o 
  -9   5  16       89.82       86.38      8.26 o 
  -8   5  16        3.85        2.92      7.79 o 
  -7   5  16      235.87      246.70      8.89 o 
  -6   5  16        0.53       -7.76      9.11 o 
  -5   5  16      418.36      426.18      8.04 o 
  -4   5  16        0.21       -3.59      7.52 o 
  -3   5  16      215.22      227.47      7.23 o 
  -2   5  16       19.04       17.14      5.85 o 
  -1   5  16      311.09      340.33      7.96 o 
   0   5  16        0.36        0.03      6.93 o 
   1   5  16      359.74      401.24     32.54 o 
   2   5  16       22.40       19.71      9.26 o 
   3   5  16      422.58      407.72     23.98 o 
   4   5  16        4.82        0.22     10.05 o 
   5   5  16      172.27      153.32     20.64 o 
   6   5  16       26.28        9.45     10.56 o 
 -13   6  16        0.62       -0.46     21.70 o 
 -12   6  16        5.79       -0.26     10.50 o 
 -11   6  16        0.52        1.43      7.84 o 
 -10   6  16       14.99       16.51      8.99 o 
  -9   6  16        0.53        9.77      7.98 o 
  -8   6  16       20.96       23.62      9.74 o 
  -7   6  16       22.45       18.99      7.90 o 
  -6   6  16       40.26       39.29      8.68 o 
  -5   6  16       79.28       83.54      8.66 o 
  -4   6  16        0.08        9.12      7.55 o 
  -3   6  16        0.19       11.39      7.66 o 
  -2   6  16       30.15       19.36      7.58 o 
  -1   6  16        0.36        8.75      6.70 o 
   0   6  16        1.08        0.28      7.89 o 
   1   6  16       11.84       12.39      7.51 o 
   2   6  16        0.75        1.68      8.42 o 
   3   6  16       24.26       19.03     10.39 o 
   4   6  16        1.23        0.51      9.24 o 
   5   6  16        6.50       21.03     15.59 o 
 -11   7  16       32.13       15.72      9.76 o 
 -10   7  16        7.15       -3.65      8.47 o 
  -9   7  16      181.73      175.60     19.58 o 
  -8   7  16       19.94       16.51      8.31 o 
  -7   7  16       38.55       30.76      8.91 o 
  -6   7  16      155.28      145.17     10.17 o 
  -5   7  16       32.89       31.12      8.15 o 
  -4   7  16       64.11       82.61      8.10 o 
  -3   7  16      170.23      183.45      9.24 o 
  -2   7  16      106.78      112.84      8.15 o 
  -1   7  16      113.07      118.10      7.72 o 
   0   7  16      134.76      147.03      8.27 o 
   1   7  16      204.35      214.54     14.17 o 
   2   7  16      111.89      100.92     12.23 o 
   3   7  16      144.69      109.57     12.79 o 
   4   7  16      126.41      108.79     12.98 o 
 -10   8  16        4.38       -2.68      9.72 o 
  -9   8  16        2.46       -1.11      9.42 o 
  -8   8  16        0.08       -6.93      7.91 o 
  -7   8  16        3.58        4.15      7.86 o 
  -6   8  16        7.42       21.88      7.66 o 
  -5   8  16        7.94        5.94      7.63 o 
  -4   8  16        2.18       14.39      9.17 o 
  -3   8  16        3.77        3.82      8.24 o 
  -2   8  16        0.08       -6.71      7.59 o 
  -1   8  16        0.24        7.79      8.54 o 
   0   8  16        3.52        1.09      8.04 o 
   1   8  16        9.38        3.08      9.10 o 
   2   8  16        1.91       -0.56     11.00 o 
  -7   9  16        0.36       -3.95      9.74 o 
  -6   9  16       51.07       39.33      7.64 o 
  -5   9  16        8.88        9.35      8.72 o 
  -4   9  16      115.99      119.79      8.31 o 
  -3   9  16       27.39       24.22      7.92 o 
  -2   9  16      144.40      140.35      8.55 o 
  -1   9  16        1.64       13.13      8.93 o 
   0   9  16      217.29      191.17     10.95 o 
 -13   0  17       21.20        8.05      9.25 o 
 -11   0  17        4.11       -6.98     11.21 o 
  -9   0  17      192.18      211.57     11.47 o 
  -7   0  17      379.30      376.42     10.54 o 
  -5   0  17      130.63      143.21     19.93 o 
  -3   0  17       84.53       99.22     13.92 o 
  -1   0  17      330.47      354.00     26.50 o 
   1   0  17      316.32      316.06     24.71 o 
   3   0  17      255.97      244.13     21.62 o 
   5   0  17       69.84       69.14     15.04 o 
 -14   1  17        1.14        7.38      7.47 o 
 -13   1  17       94.39       98.55     10.81 o 
 -12   1  17       30.43       22.06      7.54 o 
 -11   1  17      286.65      286.06      8.10 o 
 -10   1  17       40.10       35.27      7.20 o 
  -9   1  17      578.44      558.11     18.56 o 
  -8   1  17       34.74       30.76      6.13 o 
  -7   1  17      539.70      484.93     14.58 o 
  -6   1  17        8.42       10.98      8.08 o 
  -5   1  17      504.95      501.26      8.78 o 
  -4   1  17       13.96       16.56      8.08 o 
  -3   1  17     1087.87     1161.28     38.51 o 
  -2   1  17      102.57       94.30      8.45 o 
  -1   1  17      480.01      424.90     30.63 o 
   0   1  17       47.95       40.82      8.61 o 
   1   1  17      219.97      195.48     13.99 o 
   2   1  17        2.84       -0.98      8.58 o 
   3   1  17       55.41       38.60     10.15 o 
   4   1  17        9.90        8.84     10.18 o 
   5   1  17       38.48       34.02     11.23 o 
   6   1  17        2.80        7.82     12.12 o 
 -14   2  17        0.06       -7.41      7.41 o 
 -13   2  17        4.66       -2.86      7.26 o 
 -12   2  17       23.78       18.51      8.94 o 
 -11   2  17        7.12        7.11      7.91 o 
 -10   2  17        8.00        6.52      7.82 o 
  -9   2  17       97.44      102.26      9.05 o 
  -8   2  17        0.62        4.57      7.54 o 
  -7   2  17       50.83       62.70      6.21 o 
  -6   2  17       29.49       40.32      6.90 o 
  -5   2  17        0.71       -6.41      7.31 o 
  -4   2  17      234.39      240.17     11.33 o 
  -3   2  17      369.12      362.50     23.75 o 
  -2   2  17       32.31       31.81      9.24 o 
  -1   2  17      459.71      447.86     10.49 o 
   0   2  17      303.19      277.52     26.46 o 
   1   2  17       96.62       96.36      8.77 o 
   2   2  17       74.81       82.71     10.06 o 
   3   2  17       36.70       39.86     10.16 o 
   4   2  17      135.49      129.81      9.24 o 
   5   2  17       77.43       62.45     11.68 o 
   6   2  17       25.14       28.18     12.29 o 
 -14   3  17       90.73       62.85      7.83 o 
 -13   3  17       21.86       14.82      7.38 o 
 -12   3  17      124.89      120.24      8.01 o 
 -11   3  17       95.61      109.60     13.91 o 
 -10   3  17        0.88        6.29      6.31 o 
  -9   3  17      232.60      214.33     13.26 o 
  -8   3  17      123.50      151.59     10.26 o 
  -7   3  17      204.82      212.18      9.05 o 
  -6   3  17      449.05      482.86     18.93 o 
  -5   3  17      113.62      123.74      8.97 o 
  -4   3  17      125.72      136.94      7.91 o 
  -3   3  17      100.87      118.33      9.48 o 
  -2   3  17      192.94      202.27     14.22 o 
  -1   3  17      164.83      149.48      8.16 o 
   0   3  17      226.12      217.15      9.15 o 
   1   3  17       98.86       92.54      9.87 o 
   2   3  17       75.12       95.80     10.56 o 
   3   3  17       31.73       19.60     10.14 o 
   4   3  17       79.17       94.35     11.65 o 
   5   3  17       37.81       22.08     12.36 o 
   6   3  17        9.08        4.78     22.09 o 
 -13   4  17        0.05       -7.46      7.84 o 
 -12   4  17        5.05        0.65      9.66 o 
 -11   4  17        4.31       17.58     10.37 o 
 -10   4  17       14.58        9.46      7.54 o 
  -9   4  17       20.10       21.64      7.97 o 
  -8   4  17       81.74       87.19      9.61 o 
  -7   4  17       21.73       18.11      7.09 o 
  -6   4  17       90.69      101.20      6.94 o 
  -5   4  17        7.25       10.93      6.51 o 
  -4   4  17      151.15      170.44      7.04 o 
  -3   4  17      172.07      169.86     12.56 o 
  -2   4  17      293.84      310.16      9.78 o 
  -1   4  17       70.02       62.79      9.58 o 
   0   4  17      240.58      264.89     17.81 o 
   1   4  17        1.19       -0.16      8.04 o 
   2   4  17       97.75       80.03      9.11 o 
   3   4  17        0.10       -5.54      9.27 o 
   4   4  17       71.58       73.17      9.38 o 
   5   4  17        1.42       -0.63     10.84 o 
 -13   5  17        0.14       -0.75     14.92 o 
 -12   5  17       15.44       17.46      8.46 o 
 -11   5  17       12.76        9.53      8.48 o 
 -10   5  17        1.19        4.47      8.95 o 
  -9   5  17       56.09       50.07      7.69 o 
  -8   5  17      341.47      375.34     10.63 o 
  -7   5  17       63.56       63.05      9.00 o 
  -6   5  17      501.82      493.29     12.82 o 
  -5   5  17       23.66       21.26      7.74 o 
  -4   5  17      258.32      263.20     18.64 o 
  -3   5  17       83.08       85.67      7.28 o 
  -2   5  17      284.21      294.57     14.71 o 
  -1   5  17        1.56        7.24      7.62 o 
   0   5  17      187.27      176.74      8.51 o 
   1   5  17        8.30       10.20      7.72 o 
   2   5  17      124.72      104.52      9.13 o 
   3   5  17       13.08       12.32      9.92 o 
   4   5  17       79.42       64.01     12.32 o 
 -12   6  17        8.46       14.17     15.77 o 
 -11   6  17        0.96       -1.27      8.66 o 
 -10   6  17      149.44      153.86     15.71 o 
  -9   6  17       15.95       12.49      9.22 o 
  -8   6  17       17.02        6.11      8.34 o 
  -7   6  17        0.85        0.17      8.90 o 
  -6   6  17       56.66       52.27      9.97 o 
  -5   6  17        2.04        9.34      8.80 o 
  -4   6  17      158.59      176.13      7.98 o 
  -3   6  17       53.33       55.06      7.50 o 
  -2   6  17      110.69      110.33      7.74 o 
  -1   6  17       20.55       25.69      7.53 o 
   0   6  17       30.58       37.60      7.21 o 
   1   6  17       77.01       66.64      9.59 o 
   2   6  17      105.15      102.11     10.06 o 
   3   6  17       42.82       52.03     11.21 o 
 -10   7  17       60.44       52.97     12.53 o 
  -9   7  17       41.59       25.92     10.97 o 
  -8   7  17       58.07       51.22     12.95 o 
  -7   7  17      123.54      107.55      8.16 o 
  -6   7  17       32.04       32.34     11.19 o 
  -5   7  17       46.55       44.68      9.17 o 
  -4   7  17       78.80       79.40      7.97 o 
  -3   7  17        4.27        7.62      7.11 o 
  -2   7  17      161.51      135.40      7.23 o 
  -1   7  17       27.50       11.62      7.45 o 
   0   7  17      212.69      211.94     27.45 o 
   1   7  17        0.49       -6.49      8.84 o 
   2   7  17       69.38       47.12      9.20 o 
  -8   8  17        0.50       12.52      8.94 o 
  -7   8  17       11.93       -2.40      9.68 o 
  -6   8  17       14.56        8.87     10.05 o 
  -5   8  17       21.55       17.06      8.83 o 
  -4   8  17       37.02       34.16      8.73 o 
  -3   8  17       17.13       10.63      9.44 o 
  -2   8  17        4.07        3.04      7.48 o 
  -1   8  17       60.69       52.11      8.28 o 
   0   8  17       20.47       21.38      7.93 o 
 -12   0  18      143.65      148.36     15.24 o 
 -10   0  18      111.23       99.16     10.21 o 
  -8   0  18      435.91      461.15     11.18 o 
  -6   0  18      609.29      613.06     19.68 o 
  -4   0  18      570.26      532.60     28.51 o 
  -2   0  18      335.99      307.35     50.14 o 
   0   0  18      407.93      376.51     46.26 o 
   2   0  18      232.23      225.55     24.44 o 
   4   0  18      113.43       95.07     16.17 o 
 -13   1  18        0.41        0.95      8.50 o 
 -12   1  18       63.89       58.85      7.94 o 
 -11   1  18       10.40        7.62      7.57 o 
 -10   1  18       81.33       85.33      7.55 o 
  -9   1  18       46.09       33.69      7.59 o 
  -8   1  18       69.06       85.15      8.60 o 
  -7   1  18        2.44        1.63      8.33 o 
  -6   1  18        6.83       21.64      8.54 o 
  -5   1  18       27.16       39.17      9.27 o 
  -4   1  18        9.35       16.72      9.32 o 
  -3   1  18       18.11       20.57      8.44 o 
  -2   1  18      127.75      117.80     11.32 o 
  -1   1  18       49.88       59.66      8.85 o 
   0   1  18        5.64       -2.26      9.79 o 
   1   1  18        7.12        9.01     10.15 o 
   2   1  18        1.30        2.91      8.92 o 
   3   1  18       16.89       25.09      9.34 o 
   4   1  18       23.31       20.80     11.62 o 
   5   1  18       18.63       11.22     11.19 o 
 -13   2  18       42.79       55.02      8.10 o 
 -12   2  18       82.50       68.64      9.59 o 
 -11   2  18      216.22      194.65      9.75 o 
 -10   2  18      128.51      128.89      9.16 o 
  -9   2  18      148.23      132.15     13.55 o 
  -8   2  18      206.69      192.52      6.98 o 
  -7   2  18      168.04      159.39      9.06 o 
  -6   2  18      335.88      357.00     19.47 o 
  -5   2  18      201.44      207.79     14.50 o 
  -4   2  18      275.81      272.52     17.58 o 
  -3   2  18       85.38      108.55      8.73 o 
  -2   2  18      298.98      261.34     25.00 o 
  -1   2  18      144.50      134.98      9.05 o 
   0   2  18      196.03      179.41     17.77 o 
   1   2  18       37.48       46.80      8.95 o 
   2   2  18       12.86       18.05     10.32 o 
   3   2  18       34.98       22.29     10.70 o 
   4   2  18       67.27       66.37     10.51 o 
   5   2  18        7.64        6.49     22.23 o 
 -13   3  18       36.13       36.65      8.95 o 
 -12   3  18       28.14       20.09      7.90 o 
 -11   3  18       16.48       14.07      7.16 o 
 -10   3  18       11.76       21.32      8.27 o 
  -9   3  18       13.82        8.16      7.48 o 
  -8   3  18      147.52      152.45     14.60 o 
  -7   3  18       31.01       34.88      7.27 o 
  -6   3  18       73.58       79.77      7.96 o 
  -5   3  18       17.01       20.04      7.81 o 
  -4   3  18        8.59       16.85      8.57 o 
  -3   3  18        1.59        3.27      7.86 o 
  -2   3  18       37.18       41.69      9.79 o 
  -1   3  18        0.17       -6.45      8.73 o 
   0   3  18        0.88        1.14      9.85 o 
   1   3  18        2.59        3.52     10.45 o 
   2   3  18       10.56       15.16      9.39 o 
   3   3  18        0.58        4.07     11.76 o 
   4   3  18        9.02       10.01     11.44 o 
 -12   4  18        3.04        6.94      8.56 o 
 -11   4  18       53.73       47.13      7.34 o 
 -10   4  18       78.00       68.00     14.81 o 
  -9   4  18      348.65      329.23     12.76 o 
  -8   4  18       16.13       28.10      7.96 o 
  -7   4  18      427.43      404.50     11.14 o 
  -6   4  18        7.46        3.93      8.00 o 
  -5   4  18      567.59      554.60     13.76 o 
  -4   4  18       34.58       31.75      7.10 o 
  -3   4  18      376.14      407.56     13.14 o 
  -2   4  18       48.97       37.58      8.94 o 
  -1   4  18      153.60      140.38     10.92 o 
   0   4  18        0.96        4.09      9.99 o 
   1   4  18      200.35      174.61     12.60 o 
   2   4  18        5.27       -2.15     10.55 o 
   3   4  18       55.10       29.91      9.91 o 
 -11   5  18        0.84        2.16     10.77 o 
 -10   5  18       40.54       21.83     10.49 o 
  -9   5  18        3.86       -3.25      7.75 o 
  -8   5  18       36.01       30.59      8.28 o 
  -7   5  18       38.05       34.14      7.62 o 
  -6   5  18        5.81        4.27      7.00 o 
  -5   5  18        6.75       -0.11      8.74 o 
  -4   5  18       41.81       43.41      7.63 o 
  -3   5  18        0.12       -0.19      7.60 o 
  -2   5  18       92.90       92.51      9.29 o 
  -1   5  18        2.40       12.38     10.03 o 
   0   5  18       16.54       17.41      7.16 o 
   1   5  18        0.05       -2.46      8.24 o 
   2   5  18        0.21        3.70     10.19 o 
   3   5  18       37.60       25.55     10.99 o 
 -10   6  18       43.31       32.77      9.70 o 
  -9   6  18      105.45       82.30      9.85 o 
  -8   6  18       54.08       41.21      8.88 o 
  -7   6  18      213.75      206.93     11.01 o 
  -6   6  18        1.17        4.72      7.24 o 
  -5   6  18      216.24      199.01      7.54 o 
  -4   6  18        2.56        8.70      8.34 o 
  -3   6  18      529.89      499.10     10.37 o 
  -2   6  18       25.40       16.67      6.89 o 
  -1   6  18       84.21       69.68      9.46 o 
   0   6  18        5.12        1.85      8.56 o 
   1   6  18      110.01      107.71      9.93 o 
   2   6  18       14.52        6.21     13.38 o 
  -8   7  18       48.57       31.72      9.46 o 
  -7   7  18        7.39        1.22     10.79 o 
  -6   7  18       43.53       25.58      8.71 o 
  -5   7  18        1.07        5.62      8.83 o 
  -4   7  18       24.27       17.01      7.61 o 
  -3   7  18        4.21        3.95      7.47 o 
  -2   7  18        9.25       12.15      7.59 o 
  -1   7  18       27.00       25.35      8.36 o 
   0   7  18       72.51       68.90     11.70 o 
 -11   0  19      267.00      246.25     59.86 o 
  -9   0  19      308.80      321.95     16.79 o 
  -7   0  19      111.21      136.92     23.37 o 
  -5   0  19      270.60      261.82     23.87 o 
  -3   0  19      197.65      231.02     21.02 o 
  -1   0  19      210.20      187.38     20.77 o 
   1   0  19      119.70       94.59     13.01 o 
   3   0  19      107.00       86.19     15.55 o 
 -12   1  19       31.86       31.42      9.71 o 
 -11   1  19        9.97       16.10      9.39 o 
 -10   1  19        4.83       14.89      9.92 o 
  -9   1  19       29.09       37.26      9.16 o 
  -8   1  19        0.16        1.80      8.04 o 
  -7   1  19      116.22      109.22      7.72 o 
  -6   1  19       49.41       32.10      9.72 o 
  -5   1  19        0.63       13.29      9.64 o 
  -4   1  19       14.79       19.01      8.76 o 
  -3   1  19        2.90       -1.90      9.73 o 
  -2   1  19        0.43        3.61     10.12 o 
  -1   1  19       45.72       31.80      8.42 o 
   0   1  19        0.09        5.00     10.33 o 
   1   1  19       94.19       63.07      9.58 o 
   2   1  19        2.92        3.83     10.75 o 
   3   1  19        0.39       -1.84     11.15 o 
 -12   2  19       58.22       47.96      9.14 o 
 -11   2  19      151.38      159.97      8.86 o 
 -10   2  19      111.94      111.03      8.70 o 
  -9   2  19      186.98      170.34     12.91 o 
  -8   2  19       67.92       49.73      9.98 o 
  -7   2  19      173.82      163.34      8.61 o 
  -6   2  19       74.71       58.61     10.40 o 
  -5   2  19      190.20      189.08     17.06 o 
  -4   2  19       27.00       12.85      8.62 o 
  -3   2  19      168.65      183.63      9.80 o 
  -2   2  19      165.11      160.31     18.73 o 
  -1   2  19      126.74      123.84     10.61 o 
   0   2  19       34.58       21.90      8.49 o 
   1   2  19      135.57      107.22      9.93 o 
   2   2  19        4.86        2.42     10.89 o 
   3   2  19      115.80       96.05     11.69 o 
 -11   3  19       14.45       16.59      8.68 o 
 -10   3  19       21.78       14.44      7.03 o 
  -9   3  19       48.90       42.50      8.33 o 
  -8   3  19       48.18       47.73      8.90 o 
  -7   3  19        0.79        3.78      7.43 o 
  -6   3  19      104.03       99.63      7.57 o 
  -5   3  19        0.15        5.36      8.16 o 
  -4   3  19       16.67       12.39      8.22 o 
  -3   3  19        4.88        4.90      8.93 o 
  -2   3  19       15.03       18.11      9.16 o 
  -1   3  19       13.45        8.22     11.84 o 
   0   3  19       32.95       24.16      9.44 o 
   1   3  19        8.02        5.86      8.70 o 
   2   3  19        5.08        4.10      9.83 o 
 -11   4  19        3.90       -3.65     10.88 o 
 -10   4  19       40.56       42.11      8.10 o 
  -9   4  19       39.03       44.26     13.05 o 
  -8   4  19      195.77      188.32     10.60 o 
  -7   4  19       81.40      101.74      7.52 o 
  -6   4  19      247.39      198.21     11.93 o 
  -5   4  19       57.52       59.25      8.04 o 
  -4   4  19       98.23       58.52      8.63 o 
  -3   4  19      168.93      169.36     14.97 o 
  -2   4  19        4.36        4.95      9.02 o 
  -1   4  19        0.61        2.36      9.25 o 
   0   4  19       61.15       46.52     10.93 o 
   1   4  19       28.92       28.55     11.57 o 
   2   4  19       72.90       37.25     14.05 o 
 -10   5  19       19.59       20.15     12.74 o 
  -9   5  19       10.06        6.72      8.25 o 
  -8   5  19        4.72        0.12      8.08 o 
  -7   5  19       20.47       13.34      7.93 o 
  -6   5  19       19.02       12.75      7.43 o 
  -5   5  19       26.78       17.57      7.83 o 
  -4   5  19       71.42       71.16      7.68 o 
  -3   5  19       19.24       21.36      8.70 o 
  -2   5  19       21.10        8.82      9.48 o 
  -1   5  19       28.65       27.82      9.71 o 
   0   5  19       62.66       25.32     10.24 o 
   1   5  19        0.27       16.38     21.87 o 
  -8   6  19      140.22      108.92     13.50 o 
  -7   6  19       26.22       11.12      8.90 o 
  -6   6  19       45.90       44.85      8.74 o 
  -5   6  19        6.80        1.64      8.75 o 
  -4   6  19       22.05       17.05      9.60 o 
  -3   6  19        4.01        6.47      8.95 o 
  -2   6  19       46.26       34.01      9.89 o 
  -1   6  19        0.05        1.25     12.88 o 
 -10   0  20       57.23       70.67     27.53 o 
  -8   0  20       99.90       75.60     21.50 o 
  -6   0  20       92.95       79.49     19.66 o 
  -4   0  20        6.58        1.64     20.84 o 
  -2   0  20      158.76      126.08     13.41 o 
   0   0  20        2.14       16.84     15.25 o 
 -11   1  20        6.81       -5.31     12.36 o 
 -10   1  20      106.12       79.69     11.46 o 
  -9   1  20        5.00       -4.58      8.49 o 
  -8   1  20      150.35      133.57      9.77 o 
  -7   1  20        4.54        4.55      9.02 o 
  -6   1  20      105.07       82.19      9.46 o 
  -5   1  20        4.55        2.64      9.15 o 
  -4   1  20       35.28       22.22      8.53 o 
  -3   1  20       65.23       67.29     10.90 o 
  -2   1  20      184.36      158.33     19.18 o 
  -1   1  20       16.14       13.15      9.53 o 
   0   1  20      148.83      130.78     13.69 o 
   1   1  20        0.68        0.79      9.96 o 
 -10   2  20       52.70       58.31      8.37 o 
  -9   2  20        7.02        8.99      9.29 o 
  -8   2  20       55.58       47.31      9.55 o 
  -7   2  20        4.15        9.46     10.36 o 
  -6   2  20       62.11       51.78     13.48 o 
  -5   2  20        0.57        1.04      9.17 o 
  -4   2  20       29.32       14.87      9.40 o 
  -3   2  20        1.00       -1.31      8.46 o 
  -2   2  20        0.84       -0.57      9.48 o 
  -1   2  20       54.86       31.90      9.82 o 
   0   2  20       30.71       28.16     10.85 o 
   1   2  20        1.98        8.26     11.24 o 
 -10   3  20      122.38      109.46     11.47 o 
  -9   3  20        0.91       -5.14      8.50 o 
  -8   3  20       27.77       24.95      9.34 o 
  -7   3  20       90.35       78.35     10.85 o 
  -6   3  20       11.32       -6.98      9.39 o 
  -5   3  20      110.82      104.60      9.73 o 
  -4   3  20       13.93        7.23      8.62 o 
  -3   3  20       61.39       51.36      8.87 o 
  -2   3  20       94.80       66.80     13.67 o 
  -1   3  20      100.22       66.46     11.33 o 
   0   3  20       77.92       57.30     11.12 o 
  -9   4  20       11.02        5.46     11.20 o 
  -8   4  20        9.60        5.75      8.65 o 
  -7   4  20       35.30        7.85      9.67 o 
  -6   4  20        0.98       -5.24      8.16 o 
  -5   4  20       62.76       48.59     12.19 o 
  -4   4  20       17.93       26.90     10.89 o 
  -3   4  20        3.31       -5.24      9.63 o 
  -2   4  20       18.68       14.95     10.99 o 
  -1   4  20       15.60       17.44      8.72 o 
  -7   5  20       11.56        9.56     11.42 o 
  -6   5  20        0.01       -3.31      9.60 o 
  -5   5  20       41.35       24.50     10.82 o 
  -4   5  20        0.00        3.97      9.79 o 
  -3   5  20       30.21       16.79     11.30 o 
  -9   0  21        1.35       -8.99     15.24 o 
  -7   0  21        1.74       17.33     15.19 o 
  -5   0  21      137.33      107.62     22.66 o 
  -3   0  21       25.84       20.81     12.72 o 
  -8   1  21       49.12       53.80      9.76 o 
  -7   1  21       42.65       37.07      9.73 o 
  -6   1  21        2.08       -1.62     10.77 o 
  -5   1  21       19.12       22.24     10.96 o 
  -4   1  21       15.70       13.18     12.66 o 
  -3   1  21       54.25       13.06      9.30 o 
  -2   1  21        1.96        2.35      9.04 o 
  -8   2  21        0.17        5.80     12.60 o 
  -7   2  21        7.23        4.16      9.73 o 
  -6   2  21       18.85       15.82      9.80 o 
  -5   2  21        0.40       -0.98     10.94 o 
  -4   2  21       55.28       57.34     15.40 o 
  -3   2  21       26.80       10.15     11.14 o 
  -2   2  21       12.81        5.75     23.27 o 
  -6   3  21       85.91       45.32     22.98 o 
  -5   3  21       17.45        9.43     10.98 o 
  -4   3  21       87.88       40.64     17.86 o 
                                                 
